# Supplementary material for: catena-Poly[zinc-μ3-{3,3′-[(1,7-dioxa-4,10-diaza­cyclo­dodecane-4,10-di­yl)bis­(methyl­ene)]dibenzoato}]
Source: Acta Crystallogr Sect E Struct Rep Online. 2012 Oct 27;68(Pt 11):m1410. doi: 10.1107/S1600536812043450 (PMC3515149; doi:10.1107/S1600536812043450)
Supplement: Supplementary file 1 [file e-68-m1410-sup1.cif]

##############################################################################
#                                                                            #
# This CIF contains the data in a paper accepted for publication in          #
# Acta Crystallographica Section E. It conforms to the requirements of       #
# Notes for Authors for Acta Crystallographica Section E, and has been       #
# peer reviewed under the auspices of the IUCr Commission on Journals.       #
#                                                                            #
# Full details of the Crystallographic Information File format               #
# are given in the paper "The Crystallographic Information File (CIF):       #
# a New Standard Archive File for Crystallography" by S. R. Hall, F. H.      #
# Allen and I. D. Brown [Acta Cryst. (1991), A47, 655-685].                  #
#                                                                            #
# The current version of the core CIF dictionary is obtainable from          #
# ftp://ftp.iucr.org/pub/cif_core.dic.                                       #
#                                                                            #
# Software is freely available for graphical display of the structure(s)     #
# in this CIF. For information consult the CIF software page                 #
# http://www.iucr.org/resources/cif/software.                                #
#                                                                            #
# This file may be used for bona fide research purposes within the           #
# scientific community so long as proper attribution is given to the journal # 
# article from which it was obtained.                                        #
#                                                                            #
##############################################################################
data_global
_journal_date_recd_electronic     2012-09-16
_journal_date_accepted     2012-10-18
_journal_name_full     'Acta Crystallographica, Section E'
_journal_year     2012
_journal_volume     68
_journal_issue     11
_journal_page_first     m1410
_journal_page_last     m1410
_journal_paper_category     QM
_journal_paper_doi     10.1107/S1600536812043450
_journal_coeditor_code     MW2087
_publ_contact_author_name     'Conrad W. Ingram'
_publ_contact_author_address
;Center for Functional Nanoscale Materials
Department of Chemistry
Clark Atlanta University
223 James P. Brawley Drive
Atlanta, GA 30314, USA
;
_publ_contact_author_email     cingram@cau.edu
_publ_contact_author_fax     1-404-880-6890
_publ_contact_author_phone     1-404-880-6898
_publ_section_title
;\
<i>catena</i>-Poly[zinc-\m~3~-{3,3'-[(1,7-dioxa-4,10-diazacyclododecane-4,10-\
diyl)bis(methylene)]dibenzoato}]
;
loop_
    _publ_author_name
    _publ_author_address
    'C. W. Ingram'
;Center for Functional Nanoscale Materials
Department of Chemistry
Clark Atlanta University
223 James P. Brawley Drive
Atlanta, GA 30314, USA
;
    'L. Liao'
;Center for Functional Nanoscale Materials
Department of Chemistry
Clark Atlanta University
223 James P. Brawley Drive
Atlanta, GA 30314, USA
;
    'J. Bacsa'
;Department of Chemistry
Emory University
Atlanta, GA 30322, USA
;
data_I
_chemical_name_systematic
;
<i>catena</i>-poly[zinc-\m~3~-{3,3'-[(1,7-dioxa-4,10-diazacyclododecane-4,10-
diyl)bis(methylene)]dibenzoato}]
;
_chemical_name_common     CAU-72
_chemical_formula_moiety     'C24 H28 N2 O6 Zn'
_chemical_formula_sum     'C24 H28 N2 O6 Zn'
_chemical_formula_iupac     '[Zn (C24 H28 N2 O6)]'
_chemical_formula_weight     505.87
_chemical_melting_point     ?
_symmetry_cell_setting     monoclinic
_symmetry_space_group_name_H-M     'C 2/c'
_space_group_name_Hall     '-C 2yc'
loop_
    _symmetry_equiv_pos_site_id
    _symmetry_equiv_pos_as_xyz
    1 x,y,z
    2 -x,y,1/2-z
    3 -x,-y,-z
    4 x,-y,1/2+z
    5 1/2+x,1/2+y,z
    6 1/2-x,1/2+y,1/2-z
    7 1/2-x,1/2-y,-z
    8 1/2+x,1/2-y,1/2+z
_cell_length_a     20.7264(15)
_cell_length_b     8.9791(7)
_cell_length_c     13.9745(19)
_cell_angle_alpha     90.00
_cell_angle_beta     127.200(4)
_cell_angle_gamma     90.00
_cell_volume     2071.5(4)
_cell_formula_units_Z     4
_cell_measurement_reflns_used     3719
_cell_measurement_theta_min     3.971
_cell_measurement_theta_max     67.736
_cell_measurement_temperature     173
_exptl_crystal_description     column
_exptl_crystal_colour     colourless
_exptl_crystal_size_max     0.483
_exptl_crystal_size_mid     0.137
_exptl_crystal_size_min     0.108
_exptl_crystal_density_diffrn     1.622
_exptl_crystal_density_meas     ?
_exptl_crystal_density_method     'not measured'
_exptl_crystal_F_000     1056
_exptl_absorpt_coefficient_mu     2.054
_exptl_absorpt_correction_type     multi-scan
_exptl_absorpt_process_details     '(SADABS; Bruker, 2008)'
_exptl_absorpt_correction_T_min     0.4141
_exptl_absorpt_correction_T_max     0.6846
_exptl_special_details
;
Absorption correction: SADABS (Bruker-AXS, 2008) was used for absorption
correction. R(int) was 0.0732 before and 0.0388 after correction.
The ratio of minimum to maximum transmission is 0.6049.
The \l/2 correction factor is not present.
;
_diffrn_ambient_temperature     173
_diffrn_radiation_type     CuK\a
_diffrn_radiation_wavelength     1.54184
_diffrn_radiation_monochromator     graphite
_diffrn_measurement_device_type
                              'Bruker D8 diffractometer with an APEXII detector'
_diffrn_measurement_method     '\f and \w scans with a narrow frame width'
_diffrn_detector_area_resol_mean     512
_diffrn_reflns_number     4413
_diffrn_reflns_av_R_equivalents     0.0291
_diffrn_reflns_theta_min     5.36
_diffrn_reflns_theta_max     65.08
_diffrn_reflns_theta_full     65.08
_diffrn_measured_fraction_theta_max     0.951
_diffrn_measured_fraction_theta_full     0.950
_diffrn_reflns_limit_h_min     -24
_diffrn_reflns_limit_h_max     18
_diffrn_reflns_limit_k_min     -10
_diffrn_reflns_limit_k_max     10
_diffrn_reflns_limit_l_min     -14
_diffrn_reflns_limit_l_max     15
_refine_special_details
;
Refinement of <i>F</i>^2^ against ALL reflections. The weighted <i>R</i>-factor
<i>wR</i> and goodness of fit <i>S</i> are based on <i>F</i>^2^, conventional
<i>R</i>-factors <i>R</i> are based on <i>F</i>, with <i>F</i> set to zero for
negative <i>F</i>^2^. The threshold expression of <i>F</i>^2^>
\s(<i>F</i>^2^) is used only for calculating <i>R</i>-factors(gt) <i>etc</i>.
and is not relevant to the choice of reflections for refinement.
<i>R</i>-factors based on <i>F</i>^2^ are statistically about twice as large
as those based on <i>F</i>, and <i>R</i>- factors based on ALL data will be
even larger.
;
_reflns_number_total     1684
_reflns_number_gt     1538
_reflns_threshold_expression     I>2sigma(I)
_refine_ls_structure_factor_coef     Fsqd
_refine_ls_matrix_type     full
_refine_ls_R_factor_all     0.0363
_refine_ls_R_factor_gt     0.0329
_refine_ls_wR_factor_gt     0.0828
_refine_ls_wR_factor_ref     0.0862
_refine_ls_goodness_of_fit_ref     1.063
_refine_ls_restrained_S_all     1.063
_refine_ls_number_reflns     1684
_refine_ls_number_parameters     150
_refine_ls_number_restraints     0
_refine_ls_hydrogen_treatment     constr
_refine_ls_weighting_scheme     calc
_refine_ls_weighting_details
         'calc w=1/[\s^2^(Fo^2^)+(0.0475P)^2^+2.6887P] where P=(Fo^2^+2Fc^2^)/3'
_atom_sites_solution_hydrogens     geom
_atom_sites_solution_primary     direct
_atom_sites_solution_secondary     difmap
_refine_ls_shift/su_max     0.000
_refine_ls_shift/su_mean     0.000
_refine_diff_density_max     0.467
_refine_diff_density_min     -0.212
_refine_ls_extinction_method     none
_refine_ls_extinction_coef     ?
loop_
    _atom_type_symbol
    _atom_type_description
    _atom_type_scat_dispersion_real
    _atom_type_scat_dispersion_imag
    _atom_type_scat_source
    C C 0.0181 0.0091 'International Tables Vol C Tables 4.2.6.8 and 6.1.1.4'
    H H 0.0000 0.0000 'International Tables Vol C Tables 4.2.6.8 and 6.1.1.4'
    N N 0.0311 0.0180 'International Tables Vol C Tables 4.2.6.8 and 6.1.1.4'
    O O 0.0492 0.0322 'International Tables Vol C Tables 4.2.6.8 and 6.1.1.4'
    Zn Zn -1.5491 0.6778 'International Tables Vol C Tables 4.2.6.8 and 6.1.1.4'
_computing_data_collection     'APEX2 (Bruker, 2011)'
_computing_cell_refinement     'SAINT (Bruker, 2009)'
_computing_data_reduction     'SAINT (Bruker, 2009)'
_computing_structure_solution     'SHELXS97 (Sheldrick, 2008)'
_computing_structure_refinement     'SHELXL97 (Sheldrick, 2008)'
_computing_molecular_graphics     '<i>OLEX2</i> (Dolomanov <i>et al.</i>, 2009)'
_computing_publication_material
                                  '<i>OLEX2</i> (Dolomanov <i>et al.</i>, 2009)'
loop_
    _atom_site_type_symbol
    _atom_site_label
    _atom_site_fract_x
    _atom_site_fract_y
    _atom_site_fract_z
    _atom_site_U_iso_or_equiv
    _atom_site_thermal_displace_type
    _atom_site_calc_flag
    _atom_site_refinement_flags
    _atom_site_occupancy
    _atom_site_disorder_assembly
    _atom_site_disorder_group
    Zn Zn1 0.00000 0.05167(4) 0.25000 0.01790(10)
                                                Uani d S 1.000 . .
    O O1 0.07654(9) 0.18185(17) 0.24895(14) 0.0224(4) Uani d . 1.000 . .
    O O2 -0.00673(9) 0.3592(2) 0.11945(15) 0.0325(5) Uani d . 1.000 . .
    O O3 0.55621(9) 0.63747(19) 0.71322(13) 0.0254(4) Uani d . 1.000 . .
    N N1 0.39893(11) 0.5343(2) 0.56752(16) 0.0193(5) Uani d . 1.000 . .
    C C1 0.06066(13) 0.3070(3) 0.19486(19) 0.0213(6) Uani d . 1.000 . .
    C C2 0.13504(13) 0.3887(2) 0.22567(19) 0.0196(6) Uani d . 1.000 . .
    C C3 0.21035(13) 0.3696(2) 0.33678(19) 0.0201(6) Uani d . 1.000 . .
    C C4 0.28068(13) 0.4328(2) 0.36223(19) 0.0200(6) Uani d . 1.000 . .
    C C5 0.36142(13) 0.4041(2) 0.48377(19) 0.0206(6) Uani d . 1.000 . .
    C C6 0.33847(13) 0.5969(3) 0.58104(19) 0.0232(6) Uani d . 1.000 . .
    C C7 0.37416(14) 0.7072(3) 0.6834(2) 0.0258(7) Uani d . 1.000 . .
    C C8 0.42804(14) 0.6450(3) 0.52237(19) 0.0247(6) Uani d . 1.000 . .
    C C9 0.49985(14) 0.7382(3) 0.6195(2) 0.0255(7) Uani d . 1.000 . .
    C C10 0.27460(13) 0.5139(3) 0.2717(2) 0.0229(6) Uani d . 1.000 . .
    C C11 0.19960(14) 0.5358(3) 0.1619(2) 0.0235(7) Uani d . 1.000 . .
    C C12 0.12995(13) 0.4758(2) 0.13890(19) 0.0204(6) Uani d . 1.000 . .
    H H3 0.21390 0.31190 0.39680 0.0240 Uiso c R 1.000 . .
    H H5A 0.35370 0.32330 0.52420 0.0250 Uiso c R 1.000 . .
    H H5B 0.40020 0.36750 0.46990 0.0250 Uiso c R 1.000 . .
    H H6A 0.31330 0.51420 0.59450 0.0280 Uiso c R 1.000 . .
    H H6B 0.29520 0.64700 0.50520 0.0280 Uiso c R 1.000 . .
    H H7A 0.38980 0.80030 0.66420 0.0310 Uiso c R 1.000 . .
    H H7B 0.33420 0.73180 0.69810 0.0310 Uiso c R 1.000 . .
    H H8A 0.38270 0.71270 0.46570 0.0300 Uiso c R 1.000 . .
    H H8B 0.44340 0.59150 0.47690 0.0300 Uiso c R 1.000 . .
    H H9A 0.52510 0.78940 0.58690 0.0310 Uiso c R 1.000 . .
    H H9B 0.48220 0.81430 0.65050 0.0310 Uiso c R 1.000 . .
    H H10 0.32190 0.55410 0.28530 0.0280 Uiso c R 1.000 . .
    H H11 0.19600 0.59300 0.10160 0.0280 Uiso c R 1.000 . .
    H H12 0.07880 0.49400 0.06410 0.0250 Uiso c R 1.000 . .
loop_
    _atom_site_aniso_label
    _atom_site_aniso_U_11
    _atom_site_aniso_U_22
    _atom_site_aniso_U_33
    _atom_site_aniso_U_12
    _atom_site_aniso_U_13
    _atom_site_aniso_U_23
    Zn1 0.0119(2) 0.0195(2) 0.0178(2) 0.0000 0.0066(2) 0.0000
    O1 0.0161(7) 0.0227(8) 0.0279(8) -0.0020(6) 0.0131(7) 0.0024(6)
    O2 0.0159(8) 0.0391(10) 0.0287(9) -0.0006(7) 0.0063(7) 0.0110(7)
    O3 0.0178(8) 0.0244(8) 0.0205(7) -0.0034(6) 0.0045(7) 0.0021(6)
    N1 0.0142(9) 0.0212(10) 0.0184(9) 0.0003(7) 0.0077(8) 0.0012(7)
    C1 0.0181(11) 0.0250(12) 0.0170(10) -0.0017(9) 0.0086(9) -0.0012(9)
    C2 0.0181(11) 0.0191(11) 0.0197(10) 0.0019(8) 0.0104(9) -0.0012(8)
    C3 0.0198(11) 0.0198(11) 0.0183(10) 0.0003(9) 0.0103(9) 0.0006(8)
    C4 0.0174(11) 0.0195(11) 0.0197(10) 0.0005(8) 0.0094(9) -0.0016(8)
    C5 0.0154(10) 0.0218(11) 0.0192(10) 0.0000(8) 0.0077(9) 0.0007(8)
    C6 0.0129(10) 0.0291(12) 0.0198(10) 0.0051(9) 0.0058(9) 0.0020(9)
    C7 0.0181(11) 0.0279(12) 0.0226(11) 0.0082(9) 0.0077(9) 0.0021(9)
    C8 0.0207(11) 0.0264(12) 0.0190(10) -0.0014(9) 0.0078(10) 0.0043(9)
    C9 0.0217(11) 0.0237(12) 0.0234(11) -0.0022(9) 0.0096(10) 0.0059(9)
    C10 0.0198(11) 0.0249(11) 0.0233(11) -0.0033(9) 0.0126(10) -0.0020(9)
    C11 0.0244(12) 0.0239(12) 0.0208(11) -0.0004(9) 0.0130(10) 0.0022(9)
    C12 0.0170(11) 0.0197(11) 0.0180(10) 0.0021(8) 0.0071(9) -0.0008(8)
_geom_special_details
;
 Bond distances, angles etc. have been calculated using the
 rounded fractional coordinates. All su's are estimated
 from the variances of the (full) variance-covariance matrix.
 The cell esds are taken into account in the estimation of
 distances, angles and torsion angles
;
loop_
    _geom_bond_atom_site_label_1
    _geom_bond_atom_site_label_2
    _geom_bond_site_symmetry_1
    _geom_bond_site_symmetry_2
    _geom_bond_distance
    _geom_bond_publ_flag
    Zn1 O1 . . 1.978(2) ?
    Zn1 O1 . 2_555 1.978(2) ?
    Zn1 O3 . 7_556 2.2869(19) ?
    Zn1 N1 . 7_556 2.2422(19) ?
    Zn1 O3 . 8_454 2.2869(19) ?
    Zn1 N1 . 8_454 2.2422(19) ?
    O1 C1 . . 1.281(3) ?
    O2 C1 . . 1.225(3) ?
    O3 C9 . . 1.431(3) ?
    O3 C7 . 2_656 1.429(3) ?
    N1 C5 . . 1.497(3) ?
    N1 C6 . . 1.486(4) ?
    N1 C8 . . 1.487(4) ?
    C1 C2 . . 1.516(4) no
    C2 C3 . . 1.395(3) no
    C2 C12 . . 1.392(3) no
    C3 C4 . . 1.395(4) no
    C4 C5 . . 1.521(3) no
    C4 C10 . . 1.398(3) no
    C6 C7 . . 1.515(3) no
    C8 C9 . . 1.522(4) no
    C10 C11 . . 1.388(4) no
    C11 C12 . . 1.384(4) no
    C3 H3 . . 0.9500 no
    C5 H5A . . 0.9900 no
    C5 H5B . . 0.9900 no
    C6 H6A . . 0.9900 no
    C6 H6B . . 0.9900 no
    C7 H7A . . 0.9900 no
    C7 H7B . . 0.9900 no
    C8 H8A . . 0.9900 no
    C8 H8B . . 0.9900 no
    C9 H9A . . 0.9900 no
    C9 H9B . . 0.9900 no
    C10 H10 . . 0.9500 no
    C11 H11 . . 0.9500 no
    C12 H12 . . 0.9500 no
loop_
    _geom_angle_atom_site_label_1
    _geom_angle_atom_site_label_2
    _geom_angle_atom_site_label_3
    _geom_angle_site_symmetry_1
    _geom_angle_site_symmetry_2
    _geom_angle_site_symmetry_3
    _geom_angle
    _geom_angle_publ_flag
    O1 Zn1 O1 . . 2_555 107.54(8) ?
    O1 Zn1 O3 . . 7_556 163.85(7) ?
    O1 Zn1 N1 . . 7_556 90.57(8) ?
    O1 Zn1 O3 . . 8_454 85.26(7) ?
    O1 Zn1 N1 . . 8_454 113.40(8) ?
    O1 Zn1 O3 2_555 . 7_556 85.26(7) ?
    O1 Zn1 N1 2_555 . 7_556 113.40(8) ?
    O1 Zn1 O3 2_555 . 8_454 163.85(7) ?
    O1 Zn1 N1 2_555 . 8_454 90.57(8) ?
    O3 Zn1 N1 7_556 . 7_556 75.01(7) ?
    O3 Zn1 O3 7_556 . 8_454 84.09(7) ?
    O3 Zn1 N1 7_556 . 8_454 75.37(7) ?
    O3 Zn1 N1 8_454 . 7_556 75.37(7) ?
    N1 Zn1 N1 7_556 . 8_454 139.73(7) ?
    O3 Zn1 N1 8_454 . 8_454 75.01(7) ?
    Zn1 O1 C1 . . . 126.99(19) ?
    C7 O3 C9 2_656 . . 114.52(19) ?
    Zn1 O3 C9 7_556 . . 115.48(17) ?
    Zn1 O3 C7 7_556 . 2_656 116.02(14) ?
    C5 N1 C6 . . . 108.4(2) ?
    C5 N1 C8 . . . 110.03(19) ?
    Zn1 N1 C5 7_556 . . 107.87(12) ?
    C6 N1 C8 . . . 113.0(2) ?
    Zn1 N1 C6 7_556 . . 105.39(13) ?
    Zn1 N1 C8 7_556 . . 111.90(16) ?
    O1 C1 O2 . . . 126.6(3) ?
    O1 C1 C2 . . . 113.7(2) ?
    O2 C1 C2 . . . 119.6(2) ?
    C1 C2 C3 . . . 121.2(2) no
    C1 C2 C12 . . . 119.7(2) no
    C3 C2 C12 . . . 118.9(3) no
    C2 C3 C4 . . . 121.8(2) no
    C3 C4 C5 . . . 119.4(2) no
    C3 C4 C10 . . . 118.2(2) no
    C5 C4 C10 . . . 122.4(3) no
    N1 C5 C4 . . . 116.19(17) ?
    N1 C6 C7 . . . 113.6(2) ?
    O3 C7 C6 2_656 . . 106.6(2) ?
    N1 C8 C9 . . . 114.72(19) ?
    O3 C9 C8 . . . 106.6(2) ?
    C4 C10 C11 . . . 120.2(3) no
    C10 C11 C12 . . . 121.0(2) no
    C2 C12 C11 . . . 119.8(2) no
    C2 C3 H3 . . . 119.00 no
    C4 C3 H3 . . . 119.00 no
    N1 C5 H5A . . . 108.00 no
    N1 C5 H5B . . . 108.00 no
    C4 C5 H5A . . . 108.00 no
    C4 C5 H5B . . . 108.00 no
    H5A C5 H5B . . . 107.00 no
    N1 C6 H6A . . . 109.00 no
    N1 C6 H6B . . . 109.00 no
    C7 C6 H6A . . . 109.00 no
    C7 C6 H6B . . . 109.00 no
    H6A C6 H6B . . . 108.00 no
    C6 C7 H7A . . . 110.00 no
    C6 C7 H7B . . . 110.00 no
    H7A C7 H7B . . . 109.00 no
    O3 C7 H7A 2_656 . . 110.00 no
    O3 C7 H7B 2_656 . . 110.00 no
    N1 C8 H8A . . . 109.00 no
    N1 C8 H8B . . . 109.00 no
    C9 C8 H8A . . . 109.00 no
    C9 C8 H8B . . . 109.00 no
    H8A C8 H8B . . . 108.00 no
    O3 C9 H9A . . . 110.00 no
    O3 C9 H9B . . . 110.00 no
    C8 C9 H9A . . . 110.00 no
    C8 C9 H9B . . . 110.00 no
    H9A C9 H9B . . . 109.00 no
    C4 C10 H10 . . . 120.00 no
    C11 C10 H10 . . . 120.00 no
    C10 C11 H11 . . . 119.00 no
    C12 C11 H11 . . . 120.00 no
    C2 C12 H12 . . . 120.00 no
    C11 C12 H12 . . . 120.00 no
loop_
    _geom_torsion_atom_site_label_1
    _geom_torsion_atom_site_label_2
    _geom_torsion_atom_site_label_3
    _geom_torsion_atom_site_label_4
    _geom_torsion_site_symmetry_1
    _geom_torsion_site_symmetry_2
    _geom_torsion_site_symmetry_3
    _geom_torsion_site_symmetry_4
    _geom_torsion
    _geom_torsion_publ_flag
    O1 Zn1 O1 C1 2_555 . . . -36.0(2) no
    N1 Zn1 O1 C1 7_556 . . . -150.78(19) no
    O3 Zn1 O1 C1 8_454 . . . 133.96(19) no
    N1 Zn1 O1 C1 8_454 . . . 62.5(2) no
    Zn1 O1 C1 O2 . . . . -11.7(4) no
    Zn1 O1 C1 C2 . . . . 172.18(15) no
    C7 O3 C9 C8 2_656 . . . -176.1(2) no
    Zn1 O3 C9 C8 7_556 . . . -37.4(3) no
    C9 O3 C7 C6 . . 2_656 2_656 160.4(2) no
    C6 N1 C5 C4 . . . . 53.7(3) no
    C8 N1 C5 C4 . . . . -70.4(3) no
    Zn1 N1 C5 C4 7_556 . . . 167.3(2) no
    C5 N1 C6 C7 . . . . 167.45(19) no
    C8 N1 C6 C7 . . . . -70.3(2) no
    Zn1 N1 C6 C7 7_556 . . . 52.2(2) no
    C5 N1 C8 C9 . . . . -151.4(2) no
    C6 N1 C8 C9 . . . . 87.3(3) no
    Zn1 N1 C8 C9 7_556 . . . -31.5(3) no
    O1 C1 C2 C3 . . . . -28.4(3) no
    O1 C1 C2 C12 . . . . 146.7(2) no
    O2 C1 C2 C3 . . . . 155.2(2) no
    O2 C1 C2 C12 . . . . -29.7(4) no
    C1 C2 C3 C4 . . . . 173.8(2) no
    C12 C2 C3 C4 . . . . -1.3(3) no
    C1 C2 C12 C11 . . . . -172.2(2) no
    C3 C2 C12 C11 . . . . 3.0(3) no
    C2 C3 C4 C5 . . . . -178.2(2) no
    C2 C3 C4 C10 . . . . -1.7(3) no
    C3 C4 C5 N1 . . . . -110.1(2) no
    C10 C4 C5 N1 . . . . 73.5(3) no
    C3 C4 C10 C11 . . . . 3.0(4) no
    C5 C4 C10 C11 . . . . 179.4(2) no
    N1 C6 C7 O3 . . . 2_656 -49.9(3) no
    N1 C8 C9 O3 . . . . 45.1(3) no
    C4 C10 C11 C12 . . . . -1.3(4) no
    C10 C11 C12 C2 . . . . -1.7(4) no
loop_
    _geom_hbond_atom_site_label_D
    _geom_hbond_atom_site_label_H
    _geom_hbond_atom_site_label_A
    _geom_hbond_site_symmetry_A
    _geom_hbond_distance_DH
    _geom_hbond_distance_HA
    _geom_hbond_distance_DA
    _geom_hbond_angle_DHA
    _geom_hbond_publ_flag
    C5 H5A O1 7_556 0.9900 2.5700 3.224(3) 124 yes
    C12 H12 O2 3_565 0.9500 2.4300 3.256(3) 145 yes
