# Supplementary material for: catena-Poly[zinc-μ3-{3,3′-[(1,7-dioxa-4,10-diaza­cyclo­dodecane-4,10-di­yl)bis­(methyl­ene)]dibenzoato}]
Source: Acta Crystallogr Sect E Struct Rep Online. 2012 Oct 27;68(Pt 11):m1410. doi: 10.1107/S1600536812043450 (PMC3515149; doi:10.1107/S1600536812043450)
Supplement: Supplementary file 2 [file e-68-m1410-Isup2.hkl]

#
# h,k,l, Fc-squared, Fo-squared, sigma(Fo-squared), status flag,
# d-spacing and 1/sqrt(w), where w is weight used in the refinement
#
data_I
_shelx_title ' 4C1616M in C2/c New: C2/c'
_shelx_refln_list_code          4
_shelx_F_calc_maximum      292.74
_exptl_crystal_F_000      1055.80
_reflns_d_resolution_high  0.8500

loop_
 _symmetry_equiv_pos_as_xyz
 'x, y, z'
 '-x, y, -z+1/2'
 'x+1/2, y+1/2, z'
 '-x+1/2, y+1/2, -z+1/2'
 '-x, -y, -z'
 'x, -y, z-1/2'
 '-x+1/2, -y+1/2, -z'
 'x+1/2, -y+1/2, z-1/2'

_cell_length_a    20.7264
_cell_length_b     8.9791
_cell_length_c    13.9745
_cell_angle_alpha  90.000
_cell_angle_beta  127.200
_cell_angle_gamma  90.000
_shelx_F_squared_multiplier     1.000

loop_
 _refln_index_h
 _refln_index_k
 _refln_index_l
 _refln_F_squared_calc
 _refln_F_squared_meas
 _refln_F_squared_sigma
 _refln_observed_status
   2   0   0      29723.37      36009.30      1270.05 o
   4   0   0       2133.86       2448.89       150.29 o
   6   0   0       4654.41       5045.67       218.80 o
   8   0   0       8383.25       8454.32       412.41 o
  10   0   0       9415.64       9777.71       422.66 o
  14   0   0      24882.66      24522.75       799.16 o
  16   0   0       6277.01       6540.06       155.16 o
  18   0   0       3848.43       4231.67       121.57 o
   3   1   0       2922.22       3148.27        74.86 o
   5   1   0        190.17        154.72        16.99 o
   9   1   0       1530.67       1589.10        89.25 o
  11   1   0       2179.27       2087.68       113.87 o
  13   1   0       8046.32       7714.65       324.18 o
  15   1   0         23.08         27.74        14.52 o
  17   1   0       1990.18       2137.87        59.04 o
  19   1   0       1693.78       1796.32        69.76 o
   0   2   0      12067.01      14919.17       402.36 o
   2   2   0      10931.10      13021.22       226.38 o
   4   2   0       1470.89       1343.38        92.40 o
   6   2   0       3452.35       3313.05        95.89 o
   8   2   0       5195.68       5286.39       238.01 o
  10   2   0       4389.99       4364.11       204.15 o
  12   2   0         49.82         43.09        30.78 o
  14   2   0        407.32        397.47        21.43 o
  16   2   0         63.22         52.75        11.17 o
  18   2   0        487.93        475.78        23.51 o
   1   3   0         14.36          3.02         8.22 o
   3   3   0       6268.05       6463.66       149.51 o
   5   3   0      20509.85      20670.79       645.90 o
   7   3   0       4076.74       3921.96       182.61 o
   9   3   0      13425.32      14532.69       622.71 o
  11   3   0       1842.13       2046.64       115.93 o
  13   3   0       1052.94       1032.90        36.79 o
  15   3   0        168.93        121.19        61.55 o
  17   3   0        554.26        553.62        35.91 o
   0   4   0       1750.72       2166.83       247.75 o
   2   4   0        345.84        413.30        29.67 o
   4   4   0        323.22        275.27        53.86 o
   6   4   0         25.07         18.47        22.57 o
   8   4   0       2945.27       3069.45       154.91 o
  10   4   0       3166.33       3421.33       172.35 o
  12   4   0         50.51         48.11        12.02 o
  14   4   0        613.48        531.10        36.02 o
  16   4   0         29.81         26.67        14.36 o
   1   5   0          0.02          3.08        19.49 o
   3   5   0          0.32        -16.41        17.44 o
   5   5   0        117.67        114.90        27.70 o
   7   5   0         33.45         80.02        27.70 o
   9   5   0       2575.21       2561.63       137.47 o
  11   5   0        287.51        259.61        28.28 o
  13   5   0          5.87        -10.98        10.98 o
  15   5   0          5.05        -14.36        14.36 o
  17   5   0         10.71         15.39        11.28 o
   4   6   0        188.82        194.75        36.42 o
   6   6   0       5781.15       5675.27       162.92 o
   8   6   0       2704.94       2630.37       139.52 o
  10   6   0        100.73         88.10        17.86 o
  12   6   0        159.60        153.88        20.66 o
  14   6   0         31.81         30.78        16.41 o
   1   7   0       1998.63       1794.11        55.13 o
   3   7   0         54.23         32.83        17.44 o
   5   7   0       3564.93       3736.40       113.61 o
   7   7   0       6346.40       6211.92       109.96 o
   9   7   0       5622.01       5811.20       130.55 o
  11   7   0        731.26        836.48        28.65 o
  13   7   0        567.49        589.46        22.84 o
   0   8   0        239.85        214.41        36.93 o
   2   8   0        883.55        941.43        29.29 o
   4   8   0        364.26        390.56        26.41 o
   6   8   0         56.71         61.23        10.26 o
   8   8   0         91.47         79.75        12.75 o
  10   8   0        616.77        667.22        25.02 o
  12   8   0        782.92        765.69        23.91 o
   1   9   0       1360.97       1456.04        37.47 o
   3   9   0        928.26       1032.23        35.64 o
   5   9   0        317.74        304.86        22.64 o
   7   9   0        125.00        123.50        15.25 o
   9   9   0        858.29        872.52        26.11 o
   2  10   0       1754.93       1792.28        48.20 o
   4  10   0       3454.01       3493.14       112.85 o
   6  10   0        491.25        470.88        25.65 o
 -19   1   1        109.85         85.78        10.73 o
 -17   1   1          1.89         -8.62         8.62 o
 -15   1   1       2256.36       2120.80        42.14 o
 -13   1   1       1842.83       1715.28       103.61 o
 -11   1   1       4395.33       4915.02       226.72 o
  -9   1   1       1692.00       1674.24        86.17 o
  -7   1   1          6.59          6.55        11.23 o
  -5   1   1        387.08        422.36        33.91 o
  -3   1   1        972.47       1066.97        23.93 o
   1   1   1       2665.86       3230.93        70.01 o
   3   1   1      10906.44      12192.37       247.96 o
   5   1   1         76.74         38.19         8.70 o
   7   1   1        540.98        738.64        53.35 o
   9   1   1         64.69         96.43        25.65 o
  11   1   1         59.78         57.45        32.83 o
  13   1   1       2047.76       2047.53        44.43 o
  15   1   1        314.13        335.38        23.40 o
  17   1   1          4.10          5.00         9.66 o
 -18   2   1         67.45         25.13        12.08 o
 -16   2   1         14.62         15.10        20.24 o
 -14   2   1        539.94        527.45        39.50 o
 -12   2   1       2253.30       2361.59       127.21 o
 -10   2   1       8979.96       9972.63       432.92 o
  -8   2   1       1307.80       1260.61        38.69 o
  -6   2   1        648.75        813.62        34.21 o
  -4   2   1       3107.53       3152.65        69.79 o
  -2   2   1          6.03         32.58        12.37 o
   0   2   1      17224.39      20686.52       331.71 o
   2   2   1       3621.97       3969.48        78.95 o
   4   2   1       2189.52       2215.22        55.44 o
   6   2   1       2988.58       3105.35       145.68 o
   8   2   1         32.87         27.70        20.52 o
  10   2   1       1255.60       1456.76        89.25 o
  12   2   1       7398.81       7597.39       234.95 o
  14   2   1        347.17        370.29        22.10 o
  16   2   1         81.26         95.00        18.28 o
  18   2   1         60.61         65.74         8.45 o
 -19   3   1        131.18         76.46        11.34 o
 -17   3   1       2608.75       2573.77        68.48 o
 -15   3   1       4007.44       3720.13        93.54 o
 -13   3   1         90.31        104.64        33.85 o
 -11   3   1       5450.92       5460.79       251.34 o
  -9   3   1      15928.56      16155.64       687.34 o
  -7   3   1      26022.53      27857.91      1165.41 o
  -5   3   1       8676.31       7968.10       213.65 o
  -3   3   1       1715.74       1659.75        70.88 o
  -1   3   1      11925.88      13177.58       291.01 o
   1   3   1       3855.66       4246.85       133.01 o
   3   3   1      10512.95      10502.80       307.15 o
   5   3   1       4950.12       5123.27       229.80 o
   7   3   1      18886.50      21000.89       887.39 o
   9   3   1       7881.93       8872.88       392.91 o
  11   3   1        479.81        450.36        59.50 o
  13   3   1       4232.77       3934.22        79.06 o
  15   3   1       1828.08       1814.15        61.04 o
  17   3   1        371.84        341.52        22.64 o
 -18   4   1       3816.06       3788.59       127.21 o
 -16   4   1       7172.87       6901.13       226.72 o
 -14   4   1        905.09        749.73        39.07 o
 -12   4   1         39.33         36.93        30.78 o
 -10   4   1       7260.97       7556.67       339.57 o
  -8   4   1       3253.67       3175.11       156.96 o
  -6   4   1       8122.59       8535.36       371.37 o
  -4   4   1      11103.11      10558.01       253.10 o
  -2   4   1       6750.74       6733.42       292.45 o
   0   4   1       6081.41       6168.72       195.01 o
   2   4   1       6001.69       5806.70       233.61 o
   6   4   1       9320.70       9135.51       399.07 o
   8   4   1       2555.18       2189.24       120.03 o
  10   4   1        392.78        376.50        53.35 o
  12   4   1       2092.95       1963.44        44.41 o
  14   4   1       1741.24       1707.07        69.76 o
  16   4   1       1374.00       1454.70        58.48 o
 -17   5   1       2872.01       3000.71       103.61 o
 -15   5   1        827.28        877.13        42.06 o
 -13   5   1        127.78        174.73        22.45 o
 -11   5   1         18.41          7.18        27.70 o
  -9   5   1         93.71        230.82        46.16 o
  -7   5   1       5555.74       5877.30       267.76 o
  -5   5   1       1590.66       1546.01        87.20 o
  -3   5   1       3062.83       2850.16       135.93 o
  -1   5   1        822.59        816.93        83.10 o
   1   5   1       1570.15       1496.79       121.57 o
   3   5   1       9451.27       8903.21       859.69 o
   5   5   1        124.47         68.73        25.65 o
   7   5   1       1898.68       1770.68       103.61 o
   9   5   1        344.22        308.79        48.22 o
  11   5   1       1011.71        941.38        32.87 o
  13   5   1       1721.07       1726.01        47.73 o
  15   5   1        177.98        173.37        29.75 o
 -14   6   1       4000.17       4249.86       113.87 o
 -12   6   1        574.85        585.73        43.09 o
 -10   6   1       1602.44       1620.53        41.12 o
  -8   6   1        719.79        735.50        38.32 o
  -6   6   1       6310.35       5963.48       170.32 o
  -4   6   1       6220.91       5726.49       530.38 o
   0   6   1      10551.11      10811.80       467.80 o
   2   6   1       3963.94       3960.55       172.15 o
   4   6   1       6631.86       6255.64       212.36 o
   6   6   1        865.40        755.44        37.90 o
   8   6   1        123.79        137.73        27.14 o
  10   6   1       1996.09       2025.86        94.38 o
  12   6   1       2776.50       2828.36        94.38 o
  14   6   1       1778.37       1900.96        66.68 o
 -15   7   1        714.22        692.40        25.65 o
 -13   7   1       3890.59       3956.86        90.29 o
 -11   7   1        541.49        574.02        25.39 o
  -9   7   1         27.88         30.78        12.33 o
  -7   7   1       2009.25       1918.27        43.18 o
  -5   7   1        651.95        703.76        46.16 o
  -3   7   1       1119.49       1035.12        54.37 o
  -1   7   1       2534.50       2189.88        63.84 o
   1   7   1       5613.30       5262.48       137.83 o
   3   7   1       7558.99       7534.17       213.20 o
   5   7   1        484.57        453.19        22.66 o
   7   7   1          8.07         11.89         9.86 o
   9   7   1        243.07        298.51        25.65 o
  11   7   1       1507.69       1544.49        41.33 o
  13   7   1       1729.73       1867.11        63.60 o
 -12   8   1        136.65         98.53        31.80 o
 -10   8   1        259.37        309.37        20.31 o
  -8   8   1       1621.91       1672.92        38.55 o
  -6   8   1        395.43        425.02        20.72 o
  -4   8   1        111.78         87.48        13.73 o
  -2   8   1        193.47        157.25        41.55 o
   0   8   1       1379.57       1338.32        46.06 o
   2   8   1        215.60        204.41        45.14 o
   4   8   1        691.96        733.59        31.40 o
   6   8   1        936.28       1015.97        28.21 o
   8   8   1          2.40         29.72        15.90 o
  10   8   1        312.22        321.37        18.82 o
  -9   9   1       1362.69       1451.00        38.08 o
  -7   9   1       3011.92       3194.12        63.49 o
  -5   9   1        807.21        883.92        32.43 o
  -3   9   1        964.17       1041.69        35.64 o
  -1   9   1        258.36        233.35        24.29 o
   1   9   1          3.12         -9.07         9.07 o
   3   9   1          1.44         13.34        15.39 o
   5   9   1        364.13        391.39        24.11 o
   7   9   1        134.18        132.59        38.47 o
   9   9   1       1500.07       1406.13        35.18 o
  -6  10   1        132.43         88.23        20.52 o
  -4  10   1        356.22        363.16        26.67 o
  -2  10   1       1215.75       1197.21        55.40 o
   0  10   1        856.70        775.57        36.93 o
   2  10   1        240.45        179.53        23.60 o
   4  10   1        151.92        143.62        20.52 o
 -20   0   2       1181.64       1225.94        38.76 o
 -18   0   2       1708.24       1753.74        83.10 o
 -16   0   2       5574.50       5299.39       127.96 o
 -14   0   2      21748.05      21092.20       896.62 o
 -10   0   2       1377.14       1189.00        68.73 o
  -8   0   2       2139.53       2240.36        79.74 o
  -6   0   2       1025.29       1209.52        67.71 o
  -4   0   2      24495.45      24715.83      1465.48 o
  -2   0   2       7100.88       7289.44       286.73 o
   0   0   2      55337.78      58562.75      1899.85 o
   2   0   2       8851.47       9121.36       205.51 o
   4   0   2      16994.37      16067.33       714.53 o
   6   0   2       4674.47       5100.70       210.31 o
   8   0   2        457.19        482.17        49.24 o
  10   0   2       2229.83       2261.05       113.87 o
  12   0   2        539.26        534.49        46.16 o
  14   0   2       1048.48       1149.64        40.87 o
  16   0   2       3664.60       3890.16       137.47 o
 -19   1   2        226.34        222.29        17.44 o
 -17   1   2       6027.09       5996.47       101.51 o
 -15   1   2         70.06         57.82        23.08 o
 -13   1   2       7436.22       7705.42       343.67 o
 -11   1   2       3105.76       3054.06       144.65 o
  -9   1   2       3423.08       3278.75        94.27 o
  -7   1   2          5.98         24.11        10.88 o
  -5   1   2       1298.40       1134.07        63.08 o
  -3   1   2      85696.02      97966.77      1695.18 o
  -1   1   2       7825.70       8745.48       165.18 o
   1   1   2         38.28         58.18         5.16 o
   3   1   2       7327.51       7500.98       126.72 o
   5   1   2      33019.01      36786.18      1529.59 o
   7   1   2       1349.08       1180.82        40.10 o
   9   1   2       3536.28       3831.68       173.37 o
  11   1   2       2639.18       2993.53       144.65 o
  13   1   2       2079.56       2107.68        44.96 o
  15   1   2       1823.59       1995.16        46.14 o
  17   1   2       1516.07       1498.55        34.87 o
 -20   2   2        868.43        751.90        29.64 o
 -18   2   2        348.06        385.73        41.04 o
 -16   2   2          2.67          1.82        11.24 o
 -14   2   2       4739.70       4800.12       228.77 o
 -12   2   2       2255.59       2326.71       124.13 o
 -10   2   2        132.73         84.83        21.03 o
  -8   2   2      10915.29      11205.74       250.73 o
  -6   2   2      10758.07      10074.56       250.01 o
  -4   2   2      57317.48      62598.43      1258.38 o
  -2   2   2       3469.89       4176.18        79.40 o
   0   2   2        629.83        662.71        20.89 o
   2   2   2       1711.50       1703.67        59.39 o
   4   2   2       5262.81       5171.89       171.62 o
   6   2   2       8424.57       9935.70       428.82 o
   8   2   2       3229.86       3722.32       123.16 o
  10   2   2       8665.50       9549.96       392.91 o
  12   2   2        316.46        294.09        21.11 o
  14   2   2        334.71        320.11        22.39 o
  16   2   2       1450.23       1516.35        43.85 o
 -19   3   2         86.04         66.97        12.31 o
 -17   3   2        948.46        884.27        35.86 o
 -15   3   2        799.12        681.31        32.86 o
 -13   3   2       2943.70       2929.93       149.78 o
 -11   3   2       2511.73       2624.21       135.42 o
  -9   3   2       1994.54       1864.45        69.93 o
  -7   3   2       3168.57       3050.79        86.34 o
  -5   3   2       9115.25       8936.08       199.80 o
  -3   3   2        986.53       1082.23        47.90 o
  -1   3   2       4299.35       4502.52       135.28 o
   1   3   2        406.26        552.18        31.30 o
   3   3   2         41.21         11.77        13.56 o
   5   3   2       5542.46       5428.98       244.16 o
   7   3   2       1736.04       1621.92        95.41 o
   9   3   2       2672.63       3015.81       106.95 o
  11   3   2        749.96        723.76        33.97 o
  13   3   2       1254.77       1186.79        61.04 o
  15   3   2        249.15        255.45        31.80 o
 -18   4   2         15.19         22.24        12.08 o
 -16   4   2        348.50        356.72        21.51 o
 -14   4   2        186.18        251.14        22.16 o
 -12   4   2        709.01        747.87        65.66 o
 -10   4   2          2.00        -14.36        21.54 o
  -8   4   2        746.35        771.47        59.50 o
  -6   4   2          7.43          3.02        13.00 o
  -4   4   2       4647.35       4660.62       119.30 o
  -2   4   2        899.70       1049.97        46.18 o
   0   4   2        950.30        891.34        41.40 o
   2   4   2         15.51         60.53        20.52 o
   4   4   2        245.16        311.87        44.11 o
   6   4   2       2579.20       2687.82       137.47 o
   8   4   2        730.84        671.95        62.58 o
  10   4   2        500.35        472.45        23.03 o
  12   4   2        412.07        438.71        24.19 o
  14   4   2        692.00        761.21        42.06 o
  16   4   2        502.04        529.36        31.80 o
 -17   5   2          6.47         22.57        15.39 o
 -15   5   2         26.84         10.26        15.39 o
 -13   5   2          8.12        -11.15        11.15 o
 -11   5   2          5.08         10.26        30.78 o
  -9   5   2         70.17         41.04        27.70 o
  -7   5   2          3.50         32.83        22.57 o
  -5   5   2          1.34         17.44        21.54 o
  -3   5   2        835.01       1079.76        62.42 o
  -1   5   2       4186.43       4911.94       223.64 o
   1   5   2         21.38         24.62        23.60 o
   5   5   2        642.44        573.47        56.42 o
   7   5   2        591.56        652.46        60.53 o
   9   5   2        154.80        164.12        18.50 o
  11   5   2       1867.17       1757.16        74.19 o
  13   5   2       2026.64       1918.84        50.64 o
  15   5   2        178.12        232.88        25.65 o
 -16   6   2          8.99         18.47        13.34 o
 -14   6   2        109.97         89.00        12.68 o
 -12   6   2         83.86        122.71        65.66 o
 -10   6   2        432.77        434.71        22.64 o
  -8   6   2       2643.51       2611.27        83.26 o
  -6   6   2        561.24        462.27       183.12 o
  -4   6   2        694.70        562.66       101.05 o
  -2   6   2        694.78        636.05        56.42 o
   0   6   2        482.92        651.44        59.50 o
   2   6   2        144.49        154.70        25.04 o
   4   6   2        243.66        169.50        32.83 o
   6   6   2       1277.00       1251.21        49.99 o
   8   6   2        122.45        114.00        14.56 o
  10   6   2       1795.06       1777.86        65.66 o
  12   6   2        347.06        368.95        28.72 o
  14   6   2         15.26          7.18        13.34 o
 -15   7   2        506.53        497.30        20.66 o
 -13   7   2        357.35        407.85        22.12 o
 -11   7   2       1675.07       1768.90        47.51 o
  -9   7   2       1904.47       1911.17        43.22 o
  -7   7   2       2319.50       2361.10        50.50 o
  -5   7   2        885.86        901.75        51.29 o
  -3   7   2        960.95        881.05        35.55 o
  -1   7   2        952.66        827.89        34.09 o
   1   7   2        413.08        404.83        24.85 o
   3   7   2        102.58         54.81        15.17 o
   5   7   2        174.92        150.07        27.54 o
   7   7   2        240.41        294.89        18.98 o
   9   7   2       1122.99       1181.57        34.80 o
  11   7   2        979.63       1074.10        44.11 o
 -14   8   2        517.72        526.36        19.21 o
 -12   8   2       2347.05       2487.06        59.47 o
 -10   8   2        920.27        995.65        31.89 o
  -8   8   2        889.02        863.97        26.05 o
  -6   8   2         82.05         88.21        12.81 o
  -4   8   2       1517.24       1591.15        71.81 o
  -2   8   2       2865.14       2904.64        81.61 o
   0   8   2       1544.91       1502.00        49.33 o
   2   8   2       2648.30       2661.56        70.99 o
   4   8   2        168.49        160.43        22.77 o
   6   8   2       2150.75       2231.30        47.40 o
   8   8   2          4.83         -0.30         9.77 o
  10   8   2        844.48        865.29        25.74 o
 -11   9   2        648.01        680.23        35.39 o
  -9   9   2        134.59        147.57        16.16 o
  -7   9   2       2206.62       2455.18        50.91 o
  -5   9   2       1301.26       1317.60        40.60 o
  -3   9   2        590.91        676.06        44.11 o
  -1   9   2       1462.39       1566.03        50.05 o
   1   9   2       2447.96       2472.27        65.14 o
   3   9   2        606.09        624.25        27.02 o
   5   9   2        280.72        295.02        20.16 o
   7   9   2       1592.42       1540.34        38.80 o
  -2  10   2        368.78        325.21        27.70 o
   0  10   2        266.89        236.98        24.62 o
   2  10   2        445.66        410.35        26.67 o
   4  10   2        318.34        318.02        22.57 o
 -21   1   3        255.37        281.16        25.64 o
 -19   1   3         13.37         17.78        15.15 o
 -17   1   3        169.96        107.62        11.37 o
 -15   1   3       2064.60       2137.94       121.05 o
 -13   1   3       4353.39       4199.97       195.94 o
 -11   1   3       2753.97       2973.01       142.60 o
  -9   1   3       2614.61       2913.67        67.93 o
  -7   1   3       1419.54       1478.06        43.64 o
  -5   1   3       8296.75       8354.75       169.73 o
  -3   1   3       4088.82       4596.65        91.99 o
  -1   1   3      10448.15      10792.51       182.46 o
   1   1   3       7064.39       7096.51       118.91 o
   3   1   3       1584.05       1737.48        37.26 o
   5   1   3       3834.56       4662.43       138.18 o
   7   1   3        368.96        426.28        33.89 o
   9   1   3       2109.50       2437.50       123.11 o
  11   1   3        479.63        505.08        23.24 o
  13   1   3       1101.96       1117.94        32.68 o
  15   1   3          0.31         -6.58         9.19 o
 -20   2   3        480.97        435.30        21.65 o
 -18   2   3       2024.29       2036.29        46.74 o
 -16   2   3        389.23        336.09        27.23 o
 -14   2   3       2244.36       2174.88        84.45 o
 -12   2   3       5094.69       5061.12       163.94 o
 -10   2   3       3591.89       3648.05       168.25 o
  -8   2   3       4067.61       3873.33       107.77 o
  -6   2   3      10332.16       9905.10       245.97 o
  -4   2   3      34153.55      37510.28       838.87 o
  -2   2   3       6135.53       7094.77       142.28 o
   0   2   3      17714.94      19371.64       755.43 o
   2   2   3       1543.62       1465.41        57.45 o
   4   2   3        267.54        422.09        25.01 o
   6   2   3        909.67        908.88        46.78 o
   8   2   3       2932.57       3298.22       155.93 o
  10   2   3       8909.53       8668.70       178.94 o
  12   2   3       8776.57       8568.38       148.96 o
  14   2   3       1635.86       1648.89        40.21 o
  16   2   3        361.45        388.03        21.00 o
 -19   3   3       2216.25       2076.42        57.58 o
 -17   3   3          5.30         -9.13         9.13 o
 -15   3   3        162.05        139.81        27.02 o
 -13   3   3        656.91        601.17        57.45 o
 -11   3   3       2232.92       2152.94        80.14 o
  -9   3   3        288.67        229.15        48.22 o
  -7   3   3      10091.85      10165.50       260.35 o
  -5   3   3      14823.09      14110.83       347.68 o
  -3   3   3       4437.63       5503.50       139.20 o
  -1   3   3      12238.46      13531.25       384.19 o
   1   3   3        174.86        160.42        24.75 o
   3   3   3        749.98        956.12        63.60 o
   5   3   3        161.21        294.86        58.99 o
   7   3   3       1759.84       1759.44        71.80 o
   9   3   3       6411.99       6571.64       205.38 o
  11   3   3         76.28         67.66        12.58 o
  13   3   3       1415.31       1408.96        43.85 o
  15   3   3         14.23          7.62         9.85 o
 -20   4   3       1428.08       1490.93        40.98 o
 -18   4   3       3878.26       3827.88        75.47 o
 -16   4   3        293.43        361.66        25.59 o
 -14   4   3       1108.20        962.65        44.09 o
 -12   4   3        962.77       1013.57        72.84 o
 -10   4   3       7014.02       7318.66       325.21 o
  -8   4   3       4817.06       4772.19       153.06 o
  -6   4   3       1414.85       1273.19        72.84 o
  -4   4   3        610.67        460.72        31.32 o
  -2   4   3       1201.56       1041.78        56.91 o
   0   4   3       9758.56      10874.14       422.73 o
   4   4   3       3941.44       3946.83       127.45 o
   6   4   3       7474.10       7796.08       237.86 o
   8   4   3       4270.94       4326.74       143.43 o
  10   4   3          6.73        -11.14        11.14 o
  12   4   3        131.95        206.73        22.04 o
  14   4   3         73.70         55.40        13.34 o
 -17   5   3       1612.62       1549.09        59.50 o
 -15   5   3       1042.73       1161.30        51.29 o
 -13   5   3       4492.93       4250.99        88.89 o
 -11   5   3       6260.86       6537.97       299.56 o
  -9   5   3       6819.85       6934.98       311.87 o
  -7   5   3       3874.43       3879.90       182.61 o
  -5   5   3       9786.61       8530.63      1321.85 o
  -3   5   3       3892.18       4322.81       188.25 o
  -1   5   3       9278.46      10170.71       530.38 o
   1   5   3      11787.07      11620.60       750.95 o
   3   5   3      12547.06      12019.27       520.12 o
   5   5   3      10720.76       9833.68       273.54 o
   7   5   3       3374.21       2971.32        77.70 o
   9   5   3       5848.48       5589.54       113.59 o
  11   5   3       1491.86       1523.81        43.78 o
  13   5   3        782.16        758.56        32.32 o
 -18   6   3        325.78        384.71        25.65 o
 -16   6   3       1053.46       1025.89        31.92 o
 -14   6   3       2947.81       3116.22        74.71 o
 -12   6   3       1023.41       1040.36        41.63 o
  -8   6   3       1439.09       1522.41        69.76 o
  -6   6   3        125.88         83.10        18.47 o
  -4   6   3        758.75        626.43        56.19 o
  -2   6   3       2442.46       2394.42       126.18 o
   0   6   3       8200.38       8104.91       415.48 o
   2   6   3       2777.35       2647.18        80.01 o
   4   6   3       1352.99       1291.89        51.04 o
   6   6   3        196.82        187.76        15.16 o
   8   6   3       1912.05       1867.45        50.53 o
  10   6   3        464.98        454.81        24.38 o
  12   6   3        388.88        421.68        28.72 o
 -15   7   3        309.99        346.91        31.29 o
 -13   7   3       1401.36       1485.70        41.33 o
 -11   7   3       3191.89       3185.37       108.74 o
  -9   7   3        796.58        793.90        35.09 o
  -7   7   3        859.94        759.24        29.82 o
  -5   7   3         15.37          0.00        16.41 o
  -3   7   3       2038.12       1980.47        59.48 o
  -1   7   3       2669.86       2368.59        65.33 o
   1   7   3       1715.35       1630.07        46.35 o
   3   7   3       3125.55       3052.90        70.48 o
   5   7   3        662.72        695.84        23.65 o
   7   7   3        475.28        453.73        30.78 o
   9   7   3        915.38        869.95        40.01 o
  11   7   3        841.32        876.11        35.91 o
 -14   8   3         54.15         86.75        31.80 o
 -12   8   3          1.53          3.59        10.16 o
 -10   8   3       1690.45       1641.77        43.85 o
  -8   8   3       2242.55       2355.56        49.93 o
  -6   8   3       1021.19       1075.13        35.46 o
  -4   8   3        817.04        763.26        48.22 o
  -2   8   3       2352.66       2289.24        67.10 o
   0   8   3       1918.56       1848.74        57.31 o
   2   8   3         17.32          9.75        11.61 o
   4   8   3        103.11         84.06        12.68 o
   6   8   3        706.90        756.82        23.26 o
   8   8   3        445.65        473.60        20.66 o
 -11   9   3        170.16        144.83        15.91 o
  -9   9   3        340.49        374.28        17.27 o
  -7   9   3        509.53        523.19        25.11 o
  -5   9   3        367.85        376.50        35.91 o
  -3   9   3        545.66        546.50        28.65 o
  -1   9   3        124.93         89.36        26.16 o
   1   9   3        839.99        835.51        30.97 o
   3   9   3        210.24        188.76        25.65 o
   5   9   3         57.71         44.11        14.36 o
  -4  10   3        498.36        477.04        28.72 o
  -2  10   3          1.00        -12.31        12.31 o
   0  10   3         13.11         10.26        12.31 o
   2  10   3         23.80          0.00        11.28 o
 -22   0   4         15.14         28.01        18.98 o
 -20   0   4        152.70        140.56        36.93 o
 -18   0   4        149.02        111.29        14.29 o
 -12   0   4      11766.79      12553.75       535.51 o
 -10   0   4          7.10        -11.28        16.41 o
  -8   0   4        100.69        164.51        26.20 o
  -6   0   4      22890.96      27838.41      2295.93 o
  -4   0   4       9109.92      11002.62       919.19 o
  -2   0   4         94.22         50.00         7.58 o
   0   0   4       7533.13       6740.23       517.05 o
   2   0   4      34618.56      37781.87       921.73 o
   4   0   4        654.32        571.42        47.19 o
   6   0   4        178.69        148.75        40.01 o
   8   0   4         10.53         18.47        27.70 o
  10   0   4       1730.10       1732.80        59.89 o
  12   0   4        512.34        481.14        44.11 o
  14   0   4       1765.26       1786.07        72.84 o
 -21   1   4        671.88        666.04        23.86 o
 -19   1   4        143.49        133.56        12.67 o
 -17   1   4      10382.94       9578.68       145.24 o
 -13   1   4       2667.78       2642.68       132.34 o
 -11   1   4       6344.66       6706.21       294.43 o
  -9   1   4      19443.39      19496.93       427.89 o
  -7   1   4       3956.84       3686.04        83.37 o
  -5   1   4       2101.42       2032.31        64.04 o
  -3   1   4       5823.55       5929.42       100.95 o
  -1   1   4      20521.54      20481.45       355.75 o
   1   1   4      44598.02      47943.18       959.18 o
   3   1   4       8068.65       8403.88       140.72 o
   5   1   4      10999.85      12540.06       351.46 o
   7   1   4       1815.81       1990.00        73.56 o
   9   1   4       1429.90       1516.46        47.44 o
  11   1   4        841.22        898.10        37.46 o
  13   1   4       3658.98       3776.16        76.94 o
  15   1   4       4393.10       5062.10       121.14 o
 -22   2   4       2447.28       2494.08        61.99 o
 -20   2   4       2207.13       2132.24        47.33 o
 -18   2   4       3997.52       3725.62        64.79 o
 -16   2   4       2247.82       2028.20        66.98 o
 -14   2   4       1563.11       1478.41        63.45 o
 -12   2   4       1217.93       1248.50        76.94 o
 -10   2   4        452.63        294.43        37.96 o
  -8   2   4      29419.70      29744.37       764.41 o
  -6   2   4      27103.70      25972.09       554.94 o
  -4   2   4      42478.68      42511.99       988.93 o
  -2   2   4        234.34        130.00        25.08 o
   0   2   4       1331.43       1164.30       101.30 o
   2   2   4      18760.92      19613.65       365.89 o
   4   2   4       4120.57       4204.69       106.01 o
   6   2   4       3571.97       3776.28       171.32 o
   8   2   4       3107.39       3483.91       164.14 o
  10   2   4       4928.93       5226.82        94.90 o
  12   2   4       3666.33       3687.82        75.59 o
  14   2   4        878.83       1013.47        27.98 o
 -21   3   4       1428.44       1421.86        40.98 o
 -19   3   4         12.26         11.35         9.37 o
 -17   3   4       1017.11        936.13        28.94 o
 -15   3   4        121.56        112.82        19.07 o
 -13   3   4        686.33        669.82        42.07 o
 -11   3   4        401.59        506.23        34.80 o
  -9   3   4       1832.13       1942.69        94.38 o
  -7   3   4      23414.33      24818.43       733.75 o
  -5   3   4       5158.06       5194.00       161.70 o
  -3   3   4       2252.77       2722.65        84.72 o
  -1   3   4       1829.69       2073.55        74.50 o
   1   3   4        518.74        642.96        27.67 o
   3   3   4         59.86         37.62        16.02 o
   5   3   4        663.29        608.88        72.32 o
   7   3   4        896.26        900.73        73.86 o
   9   3   4       2593.43       2458.37        49.14 o
  11   3   4         12.40         19.77         9.73 o
  13   3   4         56.16         37.44        11.34 o
 -20   4   4        184.66        197.75        19.55 o
 -18   4   4       3145.93       2996.15        75.28 o
 -16   4   4       1020.27        907.95        34.00 o
 -14   4   4         86.85         84.87        17.65 o
 -12   4   4         45.26         32.18        19.43 o
 -10   4   4        498.67        498.63        34.80 o
  -8   4   4       6157.86       6632.35       293.40 o
  -6   4   4        459.69        507.81        46.16 o
  -4   4   4      17472.51      18555.30       502.14 o
  -2   4   4         20.90         21.54        21.54 o
   0   4   4        876.80       1104.21       108.74 o
   2   4   4        508.92        620.66        54.37 o
   4   4   4       1362.73       1196.87        54.41 o
   6   4   4        968.76       1026.72        52.94 o
   8   4   4        382.73        376.99        21.60 o
  10   4   4       2233.21       2216.37        57.50 o
  12   4   4       1371.94       1240.56        36.91 o
 -19   5   4          7.62         25.65        14.36 o
 -17   5   4         48.05         54.37        15.39 o
 -15   5   4        439.40        512.94        36.93 o
 -13   5   4        120.86        130.50        13.49 o
 -11   5   4        919.70       1048.45        74.89 o
  -9   5   4          3.61          9.23        24.62 o
  -7   5   4          1.73         -9.23        22.57 o
  -5   5   4        127.97        134.39        36.93 o
  -3   5   4        884.72       1110.00        68.94 o
  -1   5   4        881.63        951.38        64.31 o
   1   5   4        240.25        168.25        46.16 o
   3   5   4       1564.82       1527.83        55.41 o
   5   5   4        251.03        242.46        28.26 o
   7   5   4       1449.75       1240.99        32.81 o
   9   5   4         55.75         60.37        12.33 o
  11   5   4         12.51         12.20        10.08 o
 -18   6   4         19.15         26.67        13.34 o
 -16   6   4        629.31        624.04        28.72 o
 -14   6   4        200.30        173.88        27.19 o
 -12   6   4        320.53        286.31        23.21 o
  -8   6   4       2070.27       2095.88        88.23 o
  -6   6   4       5173.72       4851.30       137.08 o
  -4   6   4        273.46        259.38        28.57 o
  -2   6   4        897.04        881.16        52.49 o
   0   6   4         71.17         64.50        10.80 o
   2   6   4          1.34          3.38        13.33 o
   4   6   4        898.50        827.90        28.65 o
   6   6   4       1144.47       1055.13        30.15 o
   8   6   4       2324.12       2221.18        72.32 o
  10   6   4         31.19         22.20        10.08 o
 -17   7   4         67.21         43.48         8.70 o
 -15   7   4          1.17         12.82        10.16 o
 -13   7   4        948.73        943.97        31.09 o
 -11   7   4        737.99        726.72        28.26 o
  -9   7   4         12.38         11.12         9.95 o
  -7   7   4       2437.33       2354.53        66.68 o
  -5   7   4        518.98        476.37        63.09 o
  -3   7   4       1681.77       1504.01        43.04 o
  -1   7   4        190.18        153.15        20.53 o
   1   7   4        885.94        797.92        65.14 o
   3   7   4          8.89        -13.46        13.51 o
   5   7   4        377.04        376.95        19.39 o
   7   7   4       1516.46       1519.34        57.45 o
   9   7   4         49.92         50.27        13.34 o
 -14   8   4        902.18        920.95        42.06 o
 -12   8   4       2279.78       2394.17        58.37 o
 -10   8   4       2950.62       3187.85        63.85 o
  -8   8   4       2540.55       2593.43        66.99 o
  -6   8   4        942.53        857.40        30.56 o
  -4   8   4       2145.64       2048.88        60.93 o
  -2   8   4       4121.59       4099.44       110.26 o
   0   8   4       1269.19       1227.65        43.16 o
   2   8   4       2597.46       2640.00        69.53 o
   4   8   4        783.02        814.88        30.67 o
   6   8   4       2833.00       2825.20        70.38 o
   8   8   4        294.53        351.88        23.60 o
 -11   9   4       1773.05       1912.13        46.41 o
  -9   9   4         89.42         85.50        22.57 o
  -7   9   4       3143.81       3191.17        78.54 o
  -5   9   4        999.45        981.77        51.29 o
  -3   9   4        627.44        681.13        30.47 o
  -1   9   4       1800.70       1871.03        43.35 o
   1   9   4       1938.34       2022.02        71.81 o
   3   9   4       2673.85       2633.45        88.23 o
   5   9   4        139.79        131.31        21.54 o
  -4  10   4        132.28        162.09        21.54 o
  -2  10   4        456.40        458.57        26.67 o
   0  10   4         10.28        -11.28        11.28 o
 -21   1   5        176.92        213.22        45.18 o
 -19   1   5       1365.70       1245.51        28.84 o
 -17   1   5        262.15        207.08        30.67 o
 -15   1   5        657.01        567.31        54.37 o
 -13   1   5       1434.93       1492.66        86.17 o
 -11   1   5        148.76        178.89        25.02 o
  -9   1   5       1635.01       1579.36        53.80 o
  -7   1   5       2013.61       2111.77       210.82 o
  -5   1   5        379.41        474.92        29.91 o
  -3   1   5         84.43        124.30        10.81 o
  -1   1   5        418.89        404.41        15.54 o
   1   1   5       2016.88       2161.43        43.48 o
   3   1   5       1071.27        990.16        31.94 o
   5   1   5        150.37        167.27        30.52 o
   7   1   5         65.28         99.64        46.68 o
   9   1   5        717.24        670.22        30.88 o
  11   1   5        419.32        504.90        30.47 o
  13   1   5         88.84         90.39        30.26 o
 -22   2   5       2478.18       2429.55        49.73 o
 -20   2   5        157.21        174.02        22.17 o
 -18   2   5       1448.33       1414.31        31.16 o
 -16   2   5        500.84        498.41        29.28 o
 -14   2   5       4110.42       4026.60       191.84 o
 -12   2   5        486.74        452.42        46.16 o
 -10   2   5       8210.63       8451.24       366.24 o
  -8   2   5      16541.12      15921.28       620.66 o
  -6   2   5        661.03        444.84        17.26 o
  -4   2   5      23784.44      26597.65      1010.70 o
  -2   2   5      10149.53      10354.12       244.85 o
   0   2   5       3718.10       3573.24        72.34 o
   2   2   5         69.99        155.85        14.32 o
   4   2   5       3687.76       3814.23       119.25 o
   6   2   5       1070.20       1197.21        83.10 o
   8   2   5          7.26         15.21         9.63 o
  10   2   5       2763.94       2615.85        57.41 o
  12   2   5       1156.68       1166.11        31.36 o
 -21   3   5       1591.45       1572.73        35.47 o
 -19   3   5        347.66        363.71        29.76 o
 -17   3   5        329.53        277.69        18.62 o
 -15   3   5        327.68        326.25        35.18 o
 -13   3   5        384.63        358.76        32.95 o
 -11   3   5        131.68        109.20        22.16 o
  -9   3   5       3759.92       3430.18       113.16 o
  -7   3   5        992.95        862.77        59.50 o
  -5   3   5       5290.32       4905.07       171.32 o
  -3   3   5       8808.71       9323.91       300.16 o
  -1   3   5       1476.73       1357.40        99.83 o
   1   3   5        874.90       1021.30        28.91 o
   3   3   5        116.24        103.83        22.06 o
   5   3   5       6051.01       6774.94       287.25 o
   7   3   5        194.15        231.36        22.07 o
   9   3   5        866.67        845.65        25.58 o
  11   3   5        535.67        591.88        22.14 o
  13   3   5        734.89        789.93        38.98 o
 -20   4   5         42.27         15.19        11.23 o
 -18   4   5       2912.73       2956.12        74.22 o
 -16   4   5       1678.64       1605.50        41.86 o
 -14   4   5       2475.10       2252.71        87.04 o
 -12   4   5       1641.27       1597.72        65.65 o
 -10   4   5       1942.32       1926.61       103.61 o
  -8   4   5       6990.76       7001.67       309.82 o
  -6   4   5         51.00         44.11        22.57 o
  -4   4   5       7740.66       7948.48       222.27 o
  -2   4   5       3797.19       3655.79       141.54 o
   0   4   5        322.87        315.97        45.14 o
   2   4   5        461.84        448.31        53.35 o
   4   4   5       8645.27       8884.17       205.60 o
   6   4   5       7574.35       7321.73       143.93 o
   8   4   5       1651.66       1624.92        36.20 o
  10   4   5        456.42        454.60        23.81 o
  12   4   5        145.84        157.99        26.67 o
 -19   5   5       2946.24       2986.36        86.69 o
 -17   5   5       4624.70       4523.36       107.24 o
 -15   5   5       5966.03       5828.28       110.01 o
 -11   5   5       3013.89       2906.33       147.73 o
  -9   5   5       5134.32       4678.04       217.49 o
  -7   5   5        262.64        192.87        41.04 o
  -5   5   5      15062.05      14331.77       546.33 o
  -3   5   5       7839.24       8890.08       576.55 o
  -1   5   5       5459.52       5386.68       226.82 o
   1   5   5       4574.50       4167.91        98.84 o
   3   5   5       2310.95       2219.83        87.71 o
   5   5   5      12444.32      11752.53       203.55 o
   7   5   5        581.06        504.90        26.58 o
   9   5   5       2510.07       2700.35        66.63 o
  11   5   5        619.08        637.83        23.50 o
 -18   6   5        179.49        225.69        25.65 o
 -16   6   5       2074.11       2154.80        54.39 o
 -14   6   5       5328.77       5072.80       111.28 o
 -12   6   5       2544.19       2396.57        48.34 o
 -10   6   5       1213.38        989.98        71.81 o
  -8   6   5        875.99        825.45        39.28 o
  -6   6   5       2309.68       2238.12       109.09 o
  -4   6   5       1279.48       1167.32        34.89 o
  -2   6   5       1114.12       1051.01        33.33 o
   0   6   5       4782.92       4428.19       102.44 o
   2   6   5       5281.64       4717.18       114.19 o
   4   6   5          9.18         -9.66         9.66 o
   6   6   5        219.55        244.59        23.17 o
   8   6   5       3297.21       3502.71        82.94 o
  10   6   5        236.53        261.46        57.45 o
 -17   7   5        170.68        183.94        16.93 o
 -15   7   5        633.45        704.08        26.47 o
 -13   7   5       3282.87       3390.10        79.41 o
 -11   7   5       2888.46       2964.64        71.05 o
  -9   7   5        202.94        227.99        22.67 o
  -7   7   5        293.08        285.95        33.06 o
  -5   7   5       2443.25       2205.40        52.58 o
  -3   7   5        510.56        473.60        32.01 o
  -1   7   5        688.79        616.74        46.16 o
   1   7   5       1735.58       1625.00        71.81 o
   3   7   5        494.82        430.17        25.84 o
   5   7   5       2910.01       2949.47        74.32 o
   7   7   5         76.35         51.93        10.16 o
 -14   8   5        759.01        784.04        25.74 o
 -12   8   5       1379.00       1447.52        57.45 o
 -10   8   5          0.81        -16.10        17.95 o
  -8   8   5       1032.05       1030.38        33.77 o
  -6   8   5       1418.48       1419.93        41.66 o
  -4   8   5        888.46        853.91        35.18 o
  -2   8   5         10.38          8.64        11.95 o
   0   8   5        382.51        401.77        24.63 o
   2   8   5        534.34        556.17        26.29 o
   4   8   5         36.52         30.78        14.36 o
   6   8   5        683.08        637.07        31.80 o
 -11   9   5        258.97        207.23        21.54 o
  -9   9   5        121.30        139.88        16.70 o
  -7   9   5        443.15        400.95        29.75 o
  -5   9   5       1791.54       1726.56        73.86 o
  -3   9   5        424.40        421.59        25.02 o
  -1   9   5         82.31         51.19        10.37 o
   3   9   5         17.58          1.03        12.31 o
  -6  10   5        197.32        180.56        20.52 o
  -4  10   5        185.51        157.99        20.52 o
 -22   0   6         65.86         99.06        48.73 o
 -20   0   6        828.40        814.48        26.78 o
 -18   0   6       2471.16       2149.28        48.03 o
 -14   0   6       2499.72       2083.57       109.77 o
 -12   0   6      44031.62      45166.64      1880.45 o
 -10   0   6       5698.80       5454.63       239.03 o
  -8   0   6        575.77        484.39        82.07 o
  -4   0   6        791.76        603.08        56.42 o
  -2   0   6      13093.89      12839.94       317.41 o
   0   0   6       5174.46       4590.79       160.55 o
   2   0   6      12510.46      13381.69       335.38 o
   4   0   6       7135.48       7791.60       321.10 o
   6   0   6       5782.05       6160.44       261.60 o
   8   0   6       5270.91       4981.91       136.31 o
  10   0   6       1088.25       1194.13        58.48 o
  12   0   6       3390.28       3630.61       127.21 o
 -23   1   6        296.04        303.08        15.99 o
 -21   1   6       1443.91       1372.12        25.88 o
 -19   1   6       5150.09       4613.13        69.26 o
 -17   1   6       1526.21       1364.43        66.68 o
 -15   1   6       3626.60       3703.44       178.50 o
 -13   1   6       6770.55       6508.44       204.56 o
 -11   1   6      12800.65      13161.38       395.35 o
  -9   1   6       4800.55       4575.95       114.34 o
  -7   1   6          4.93         28.64        12.56 o
  -5   1   6      10797.46      10390.33       289.11 o
  -3   1   6       1739.21       1404.10        46.92 o
  -1   1   6       9538.86       9372.98       165.72 o
   1   1   6       8753.51       8838.96       158.75 o
   3   1   6        915.65        835.17        43.45 o
   5   1   6       3577.41       3689.39       118.59 o
   7   1   6        553.51        672.83        21.92 o
   9   1   6       3013.79       3007.19        89.76 o
  11   1   6       1542.17       1737.89        50.78 o
 -22   2   6       1397.20       1405.52        27.92 o
 -20   2   6       1888.25       1899.72        33.04 o
 -18   2   6       3333.27       2889.12        44.19 o
 -16   2   6        650.58        662.95        42.80 o
 -14   2   6          2.38          6.16        23.60 o
 -12   2   6       3691.65       3893.23       181.58 o
 -10   2   6       2877.65       3007.89       143.62 o
  -8   2   6       5195.11       5166.92       155.96 o
  -6   2   6       2607.73       2347.60        81.40 o
  -4   2   6       3337.34       3192.41        96.63 o
  -2   2   6       5733.35       5357.44       104.56 o
   0   2   6       3744.55       3534.10        81.07 o
   2   2   6        883.38        882.30        30.92 o
   4   2   6        222.08        205.82        30.97 o
   6   2   6        633.68        658.94        27.18 o
   8   2   6       2339.62       2489.89        49.22 o
  10   2   6        664.44        724.92        31.50 o
  12   2   6        592.49        645.28        40.01 o
 -21   3   6       2428.13       2351.93        48.92 o
 -19   3   6         60.96         73.84         8.63 o
 -17   3   6         20.14          6.87         7.59 o
 -15   3   6         80.39         75.38        49.24 o
 -13   3   6        430.54        422.30        34.45 o
 -11   3   6        156.71        216.84        28.29 o
  -9   3   6       3742.23       3622.40       170.30 o
  -7   3   6       6866.74       6752.45       201.51 o
  -5   3   6       3459.21       3398.50       107.82 o
  -3   3   6         26.28         -4.30        13.29 o
  -1   3   6        325.90        300.02        18.90 o
   1   3   6       4756.21       4905.42        99.17 o
   3   3   6         27.80          3.75        15.90 o
   5   3   6        324.40        422.66        59.50 o
   7   3   6       1830.95       2026.52        42.27 o
   9   3   6       3294.16       3259.00        65.51 o
  11   3   6        267.05        290.04        22.57 o
 -20   4   6         68.11         82.15        11.95 o
 -18   4   6        548.99        484.84        19.55 o
 -16   4   6          9.46          8.37         7.52 o
 -14   4   6         32.16         36.80        19.86 o
 -12   4   6        187.99        194.92        43.09 o
 -10   4   6       4312.81       4314.87       202.10 o
  -8   4   6       1907.18       1927.64       104.64 o
  -6   4   6       1848.29       2284.08        79.64 o
  -4   4   6       3815.39       4135.14       122.58 o
  -2   4   6       3075.40       3265.73        97.24 o
   0   4   6        562.27        528.72        27.17 o
   2   4   6        925.01        795.89        53.86 o
   4   4   6        297.97        297.58        21.31 o
   6   4   6         47.76         58.21        10.69 o
   8   4   6        125.05        132.27        22.26 o
  10   4   6         34.67         15.49         8.53 o
 -19   5   6        736.66        713.37        27.54 o
 -17   5   6         19.36         13.27         9.93 o
 -15   5   6          4.59          0.76        10.33 o
 -13   5   6        170.64        147.37        22.81 o
 -11   5   6        855.88        869.95        66.68 o
  -9   5   6         31.54         18.62        14.88 o
  -7   5   6        371.02        372.13        27.14 o
  -5   5   6        207.66        222.93        23.72 o
  -3   5   6        844.52        764.08        32.11 o
  -1   5   6        368.26        340.42        20.72 o
   1   5   6       1135.36       1170.00        38.33 o
   3   5   6        899.53        800.70        29.56 o
   5   5   6        698.44        745.01        50.27 o
   7   5   6        555.83        605.90        65.66 o
   9   5   6        129.47         97.06        12.89 o
 -18   6   6        159.09        166.19        25.65 o
 -16   6   6          0.56        -10.60        10.60 o
 -14   6   6        217.16        212.47        18.36 o
 -12   6   6         33.62         41.38        14.07 o
 -10   6   6        132.76        149.96        19.36 o
  -8   6   6          1.00        -14.36        24.62 o
  -6   6   6       7627.85       7228.90       308.42 o
  -4   6   6        156.13        159.58        20.13 o
  -2   6   6         25.40         29.55        11.65 o
   0   6   6         52.03         41.72        10.62 o
   2   6   6        353.24        314.42        40.74 o
   4   6   6         61.70         35.93         9.86 o
   6   6   6          1.30         -9.77         9.77 o
   8   6   6        260.82        272.17        18.23 o
 -17   7   6         63.89         86.78        28.72 o
 -15   7   6         95.99         72.84        16.41 o
 -13   7   6         49.50         40.39        11.70 o
 -11   7   6       2712.39       2685.77        90.28 o
  -9   7   6         13.68         29.61        16.41 o
  -7   7   6       1005.04        961.70        29.89 o
  -5   7   6       1073.54        994.56        30.18 o
  -3   7   6       2375.95       1957.13       175.43 o
  -1   7   6       2292.11       2246.69        93.36 o
   1   7   6         43.43         16.41        16.41 o
   3   7   6       1770.35       1628.15        38.21 o
   5   7   6          4.07          2.36         8.08 o
   7   7   6        523.67        576.54        21.32 o
 -14   8   6       1185.59       1257.08        34.07 o
 -12   8   6        991.34       1065.89        44.11 o
 -10   8   6       4060.53       4098.68        98.98 o
  -8   8   6         54.19         53.84        10.35 o
  -6   8   6        678.08        622.21        26.11 o
  -4   8   6        370.64        347.74        25.74 o
  -2   8   6       2171.11       2194.08        64.20 o
   0   8   6        815.24        843.97        31.40 o
   2   8   6        485.55        486.27        34.88 o
  -9   9   6        341.99        362.32        18.95 o
  -7   9   6        979.66        955.23        38.47 o
  -5   9   6        317.62        379.58        33.85 o
  -3   9   6        319.29        368.29        33.85 o
  -1   9   6       1896.37       1979.96        69.76 o
 -23   1   7        182.84        190.37        13.09 o
 -21   1   7         13.90         14.50         7.10 o
 -19   1   7        795.83        692.50        19.18 o
 -17   1   7        162.99        178.21        30.36 o
 -15   1   7        350.48        305.71        44.11 o
 -13   1   7       1990.67       1899.75        71.08 o
 -11   1   7        275.83        250.02        25.74 o
  -9   1   7        312.98        284.71        24.83 o
  -7   1   7       1333.28       1409.40       104.69 o
  -5   1   7        209.61        171.47         9.89 o
  -3   1   7        665.12        612.78        18.09 o
  -1   1   7        640.38        598.43        19.45 o
   1   1   7       7276.92       7436.20       136.19 o
   3   1   7          0.48         -1.54        18.14 o
   5   1   7       1272.63       1167.41        27.90 o
   7   1   7        184.49        193.11        16.94 o
   9   1   7        577.00        614.36        42.06 o
  11   1   7        315.88        375.31        23.18 o
 -22   2   7        487.29        502.76        15.31 o
 -20   2   7        104.38         89.92        13.30 o
 -18   2   7        537.77        482.48        17.23 o
 -16   2   7       2425.08       2345.17       126.18 o
 -14   2   7         76.71        132.34        37.96 o
 -12   2   7         45.76         11.28        23.60 o
 -10   2   7         10.71        -10.26        19.49 o
  -8   2   7        154.14        181.53        25.99 o
  -6   2   7        480.25        386.36        28.13 o
  -4   2   7       3261.68       3359.11        73.80 o
  -2   2   7       1903.64       1890.50        47.66 o
   0   2   7       4059.36       4171.54        95.42 o
   2   2   7        848.27        766.51        30.69 o
   4   2   7        697.89        683.28        42.78 o
   6   2   7       1883.28       1961.83        40.96 o
   8   2   7          2.74         -2.66         9.01 o
  10   2   7        359.90        393.94        35.91 o
 -21   3   7       3464.16       3418.92        58.03 o
 -19   3   7       1746.67       1803.99        35.45 o
 -17   3   7       3956.98       3562.28        54.72 o
 -15   3   7        859.99        811.81        46.41 o
 -13   3   7       3020.61       2919.67       146.70 o
 -11   3   7        838.80        858.67        63.60 o
  -9   3   7       3297.68       3234.08       106.05 o
  -7   3   7       9247.20       9505.38       279.70 o
  -5   3   7      10381.50      10409.50       343.33 o
  -3   3   7       9840.54       9590.43       256.46 o
  -1   3   7        701.12        663.82        26.71 o
   1   3   7      12774.07      12492.65       203.07 o
   3   3   7       1724.02       1656.43        44.89 o
   5   3   7        472.72        438.01        21.69 o
   7   3   7       1719.64       1633.10        39.32 o
   9   3   7       1505.38       1527.45        35.16 o
 -22   4   7       2155.50       2272.51        55.80 o
 -20   4   7       1590.60       1606.76        36.43 o
 -18   4   7       2823.02       2706.91        48.30 o
 -16   4   7       1899.46       1662.48        31.47 o
 -14   4   7        337.22        308.95        35.39 o
 -12   4   7       6308.44       6333.81       288.27 o
 -10   4   7       3593.87       3472.62       169.27 o
  -8   4   7      14591.54      14852.76       636.05 o
  -6   4   7       8018.28       8166.12       243.19 o
  -4   4   7       5370.46       5383.20       156.78 o
  -2   4   7         73.42         69.51        10.34 o
   0   4   7        155.39        136.48        17.32 o
   2   4   7       6230.50       5660.32       186.55 o
   4   4   7       4287.16       4089.71        75.52 o
   6   4   7       4042.62       3797.13        75.21 o
   8   4   7       2384.86       2198.89        70.75 o
 -21   5   7        301.14        298.96        17.76 o
 -19   5   7       1273.97       1305.48        30.97 o
 -17   5   7       2130.04       2033.33        43.78 o
 -15   5   7        822.25        833.78        22.16 o
 -13   5   7         60.12         84.25         9.38 o
 -11   5   7        617.76        678.11        59.50 o
  -9   5   7       6288.03       5990.94       171.07 o
  -7   5   7       1121.74       1087.85        50.27 o
  -5   5   7        546.73        545.64        21.31 o
  -3   5   7          2.94          2.27         9.43 o
  -1   5   7         47.84         48.28        10.76 o
   1   5   7       1601.65       1471.83        34.56 o
   3   5   7        331.17        295.15        51.29 o
   5   5   7       3720.68       3439.40        82.54 o
   7   5   7        481.26        456.01        23.17 o
 -18   6   7        830.25        854.38        28.29 o
 -16   6   7       2107.54       2078.57        42.83 o
 -14   6   7       1515.06       1517.21        34.34 o
 -12   6   7       3713.61       3437.08       101.23 o
 -10   6   7         33.28         34.66        11.17 o
  -8   6   7       6320.08       5783.09       121.84 o
  -6   6   7       1489.82       1376.48        33.46 o
  -4   6   7        191.12        165.80        15.91 o
  -2   6   7        670.63        622.06        23.02 o
   0   6   7       2243.66       2067.98        60.54 o
   2   6   7       7303.61       7165.16       169.54 o
   4   6   7       1060.12       1118.29        29.95 o
   6   6   7        621.29        664.07        28.21 o
 -17   7   7       1288.94       1359.83        55.91 o
 -15   7   7       1555.44       1667.60        43.12 o
 -13   7   7        687.94        660.91        25.36 o
 -11   7   7       2059.55       2030.67        54.70 o
  -9   7   7       6825.06       6405.70       151.40 o
  -7   7   7        175.31        222.62        25.65 o
  -5   7   7         39.30         32.83        11.54 o
  -3   7   7        903.70        911.88        44.11 o
  -1   7   7       2321.98       2231.30        93.36 o
   1   7   7       1305.88       1342.88        62.58 o
   3   7   7        413.69        495.86        20.47 o
   5   7   7       3843.09       3875.44        88.36 o
 -14   8   7        235.07        342.65        23.60 o
 -12   8   7        625.47        632.97        31.80 o
 -10   8   7          0.79         -8.72         9.10 o
  -8   8   7        437.44        468.01        22.91 o
  -6   8   7        623.03        615.40        24.62 o
  -4   8   7        176.17        234.49        32.83 o
  -2   8   7        372.31        420.87        20.58 o
   0   8   7        242.36        224.67        29.75 o
 -11   9   7        311.65        283.14        19.49 o
  -9   9   7        247.55        211.33        19.49 o
  -7   9   7         36.94         25.69         8.61 o
  -3   9   7        959.55        953.05        41.04 o
  -1   9   7        258.34        144.65        21.54 o
 -24   0   8       1426.02       1379.82        51.29 o
 -22   0   8       4917.41       4671.39       108.75 o
 -20   0   8         18.91         30.78        10.88 o
 -18   0   8         78.93         59.33        16.93 o
 -16   0   8       5651.50       5223.81       241.08 o
 -14   0   8      27025.60      26919.22      1131.55 o
 -12   0   8      22644.60      22888.52       962.28 o
 -10   0   8       9589.97       8775.54       257.00 o
  -8   0   8      17757.42      18299.79       438.49 o
  -6   0   8       2413.44       2277.11        62.52 o
  -4   0   8       4044.81       3910.68       106.18 o
  -2   0   8       5351.15       4910.62       129.90 o
   0   0   8       8518.35       8133.01       170.82 o
   2   0   8       5682.64       5762.07       160.36 o
   4   0   8      12882.39      12486.50       244.19 o
   6   0   8       6710.93       6694.33       153.27 o
   8   0   8       2503.54       2498.03        94.38 o
 -23   1   8        731.49        787.31        17.51 o
 -21   1   8        296.39        280.20        15.15 o
 -19   1   8        229.01        213.54        27.95 o
 -17   1   8        228.19        212.65        28.77 o
 -15   1   8       7010.62       7074.34       223.41 o
 -13   1   8       8493.76       8344.50       257.88 o
 -11   1   8       1376.23       1313.62        52.90 o
  -9   1   8       4564.85       4443.14       129.84 o
  -7   1   8        285.36        401.60        26.00 o
  -5   1   8       1790.08       1841.92        45.76 o
  -3   1   8       2821.45       2739.95        54.28 o
  -1   1   8       1676.63       1630.55        37.05 o
   1   1   8        996.30       1111.31        28.70 o
   3   1   8       2136.55       2108.06        43.94 o
   5   1   8       6600.08       6186.83        97.43 o
   7   1   8         23.26         27.18        10.27 o
   9   1   8        194.00        196.97        31.80 o
 -22   2   8       1198.74       1082.18        24.21 o
 -20   2   8         37.69         32.86         9.62 o
 -18   2   8       1091.11       1041.08        22.81 o
 -16   2   8       4486.27       4305.27       121.73 o
 -14   2   8        440.16        398.04        48.22 o
 -12   2   8        232.83        256.47        43.09 o
 -10   2   8         72.31        133.79        22.16 o
  -8   2   8       4636.88       4826.67       149.42 o
  -6   2   8       2803.61       2562.11        82.58 o
  -4   2   8       1429.07       1370.44        43.45 o
  -2   2   8       2291.42       2410.43        62.48 o
   0   2   8       1673.77       1724.47        35.34 o
   2   2   8        239.61        218.41        20.33 o
   4   2   8        596.64        620.38        24.08 o
   6   2   8        772.57        840.33        32.53 o
   8   2   8        963.28        948.51        35.91 o
 -23   3   8        907.57        992.33        20.38 o
 -21   3   8       1440.26       1316.81        27.66 o
 -19   3   8       1582.61       1521.42        31.37 o
 -17   3   8       1480.01       1399.84        27.00 o
 -15   3   8         52.76         39.64        22.57 o
 -13   3   8       1601.75       1408.54        87.20 o
 -11   3   8        353.22        403.17        48.22 o
  -9   3   8       2113.13       2147.35        77.78 o
  -7   3   8       7788.08       7801.15       233.42 o
  -5   3   8      14357.00      14468.97       404.56 o
  -3   3   8       5712.39       5133.87       109.57 o
  -1   3   8        341.14        344.03        17.50 o
   1   3   8       1127.00       1164.55        28.52 o
   3   3   8          4.50         17.23         9.47 o
   5   3   8       1253.17       1383.42        35.30 o
   7   3   8       1329.67       1334.63        33.18 o
 -22   4   8         66.83         48.30         6.57 o
 -20   4   8        108.33         64.31         8.24 o
 -18   4   8        633.50        595.32        19.58 o
 -16   4   8        860.07        881.94        22.29 o
 -14   4   8       1186.55       1095.17        44.11 o
 -12   4   8          0.39        -20.52        24.62 o
 -10   4   8         79.86        109.77        31.80 o
  -8   4   8         32.76         33.99        11.42 o
  -6   4   8       1888.87       1771.38        88.40 o
  -4   4   8       2402.82       2310.15        43.70 o
  -2   4   8        851.80        866.75        32.71 o
   0   4   8          9.73         11.96         7.56 o
   2   4   8        691.07        634.01        23.99 o
   4   4   8         94.27         73.50        11.13 o
   6   4   8         19.17         27.27         9.85 o
   8   4   8        124.63        108.77        13.05 o
 -21   5   8        110.19        144.08        23.56 o
 -19   5   8         79.46         73.40         8.13 o
 -17   5   8         47.37         49.67         8.13 o
 -15   5   8        491.64        450.16        21.31 o
 -13   5   8       3580.22       3542.45        56.60 o
 -11   5   8         51.33         44.51        15.53 o
  -9   5   8       3159.43       3036.60        93.63 o
  -7   5   8        430.57        381.49        59.94 o
  -5   5   8       1623.53       1503.15        37.85 o
  -3   5   8       1611.47       1561.65        32.29 o
  -1   5   8        958.07        885.13        23.90 o
   1   5   8       2395.37       2244.41        52.17 o
   3   5   8         86.39         43.00        16.17 o
   5   5   8        206.53        239.72        26.16 o
   7   5   8        439.50        460.94        36.42 o
 -20   6   8       1581.15       1731.57        42.43 o
 -18   6   8        336.10        344.90        29.31 o
 -16   6   8         61.60         73.20         8.45 o
 -14   6   8        712.54        702.53        22.67 o
 -12   6   8       1066.52       1150.85        36.31 o
 -10   6   8        165.94        189.30        24.74 o
  -8   6   8        419.41        393.59        18.36 o
  -6   6   8       1804.72       1538.67        36.30 o
  -4   6   8        687.33        653.42        24.61 o
  -2   6   8        968.92        979.11        24.89 o
   0   6   8        222.46        210.31        23.94 o
   2   6   8         11.54          1.20        11.16 o
   4   6   8        269.19        334.09        20.44 o
 -17   7   8        612.18        630.92        30.78 o
 -15   7   8       1359.08       1379.82        51.29 o
 -13   7   8        472.94        516.02        31.80 o
 -11   7   8         25.94         41.65        10.59 o
  -9   7   8       1155.75       1145.87        35.99 o
  -7   7   8       1251.85       1256.99        36.18 o
  -5   7   8       3230.51       3134.27        63.42 o
  -3   7   8       3263.81       3511.60       135.42 o
  -1   7   8       2919.79       2839.65       110.80 o
   1   7   8        391.76        370.09        24.23 o
   3   7   8        311.93        274.62        18.23 o
 -14   8   8        264.10        285.20        21.54 o
 -12   8   8         69.17         90.28        20.52 o
 -10   8   8       1392.95       1407.36        39.67 o
  -8   8   8        193.52        103.41        33.34 o
  -6   8   8        890.53        928.04        36.93 o
  -4   8   8        351.19        403.92        25.36 o
  -2   8   8        569.07        617.74        27.54 o
  -9   9   8        233.42        260.57        18.47 o
  -7   9   8        140.92        156.96        16.41 o
  -5   9   8       1118.95       1088.46        43.09 o
 -23   1   9        993.13       1010.50        20.09 o
 -21   1   9        103.76         73.47         7.50 o
 -19   1   9        200.27        224.82        16.94 o
 -17   1   9        115.90         90.20        12.51 o
 -15   1   9         15.03         17.38        21.54 o
 -13   1   9        730.75        726.33        58.48 o
 -11   1   9        578.20        582.56        34.67 o
  -9   1   9       1487.52       1240.91       226.72 o
  -7   1   9       1371.75       1379.84        35.38 o
  -5   1   9        122.56        227.15        16.53 o
  -3   1   9        862.17        819.67        29.85 o
  -1   1   9        701.79        668.78        20.73 o
   1   1   9        841.46        777.98        23.24 o
   3   1   9        262.56        263.79        15.83 o
   5   1   9          0.70         -9.24         9.24 o
   7   1   9        353.72        375.08        27.19 o
 -22   2   9          1.00         -7.27         7.27 o
 -20   2   9        517.08        502.27        19.02 o
 -18   2   9        374.89        347.06        16.22 o
 -16   2   9       1351.71       1388.41        51.24 o
 -14   2   9        903.11        932.53        68.73 o
 -12   2   9        502.52        498.58        52.32 o
 -10   2   9        784.51        794.16        42.43 o
  -8   2   9         47.92         71.95        10.89 o
  -6   2   9        191.67        174.23        41.55 o
  -4   2   9         70.07         77.17        15.10 o
  -2   2   9       7352.17       7261.28       121.20 o
   0   2   9       1250.93       1180.27        22.44 o
   2   2   9          5.65          7.06         8.37 o
   4   2   9        350.61        314.71        27.70 o
   6   2   9        214.78        227.51        21.25 o
 -23   3   9       1031.94       1050.05        21.40 o
 -21   3   9       2360.83       2356.52        42.27 o
 -19   3   9       3578.39       3530.12        60.46 o
 -17   3   9       1735.40       1775.36        33.06 o
 -15   3   9        699.61        736.65        71.81 o
 -13   3   9       4354.03       4343.60       208.25 o
 -11   3   9       2064.02       2082.55       113.87 o
  -9   3   9       1243.85       1144.41        47.27 o
  -7   3   9       4243.41       3846.69       109.43 o
  -5   3   9       3629.45       3287.88        62.54 o
  -3   3   9       5704.67       5325.44        99.04 o
  -1   3   9       1414.27       1320.23        24.95 o
   1   3   9       3624.12       3446.60        53.09 o
   3   3   9        789.28        795.56        27.91 o
   5   3   9        754.48        768.02        25.33 o
   7   3   9       1143.86       1138.15        40.52 o
 -22   4   9        945.10        980.16        20.77 o
 -20   4   9       3055.26       2950.42        51.00 o
 -18   4   9       1068.85       1086.85        25.22 o
 -16   4   9       1164.57       1251.08        31.95 o
 -14   4   9         71.58         63.79         8.79 o
 -12   4   9       7011.46       6823.30       184.25 o
 -10   4   9       4375.01       4134.90       122.24 o
  -8   4   9       1859.02       1864.47        53.20 o
  -6   4   9       4046.41       3833.06        68.00 o
  -4   4   9       2590.43       2350.76        45.62 o
  -2   4   9       2671.32       2492.01        39.95 o
   0   4   9         40.69         28.04         7.39 o
   2   4   9        445.08        409.89        21.74 o
   4   4   9       1891.08       1827.57        41.21 o
   6   4   9       1932.32       2069.21        50.95 o
 -21   5   9        236.85        263.69        13.77 o
 -19   5   9        207.83        180.88        14.35 o
 -17   5   9        912.67        960.98        27.23 o
 -15   5   9       1313.45       1376.35        33.75 o
 -13   5   9        795.65        768.13        29.42 o
 -11   5   9       2465.63       2410.66        41.16 o
  -9   5   9       1100.88       1133.60        24.69 o
  -7   5   9        628.54        564.61        16.05 o
  -5   5   9         17.16          3.17         6.46 o
  -3   5   9       1268.02       1201.51        24.74 o
  -1   5   9       1668.12       1676.25        34.60 o
   1   5   9       1059.08       1062.58        70.79 o
   3   5   9        363.54        361.58        16.90 o
   5   5   9        291.73        251.07        17.98 o
 -20   6   9        671.64        779.95        24.29 o
 -18   6   9        482.95        568.66        23.91 o
 -16   6   9       2053.49       2160.33        38.90 o
 -14   6   9       2772.58       2789.68        48.38 o
 -12   6   9       6241.74       6059.86        97.70 o
 -10   6   9       1641.71       1666.27        32.93 o
  -8   6   9        591.69        618.64        19.81 o
  -6   6   9         87.42         73.13         9.63 o
  -4   6   9        904.14        880.98        23.37 o
  -2   6   9       2101.31       1995.17        45.10 o
   0   6   9       3104.93       3263.34       125.16 o
   2   6   9       1897.73       1859.01        40.75 o
 -15   7   9       1023.71       1074.10        42.06 o
 -13   7   9        993.72       1043.33        43.09 o
 -11   7   9       1117.27       1171.89        29.26 o
  -9   7   9       2869.77       2702.14        64.12 o
  -7   7   9        410.00        435.42        22.35 o
  -5   7   9         23.20         20.78        11.06 o
  -3   7   9       1138.85       1087.44        53.35 o
  -1   7   9       1073.35       1090.52        52.32 o
   1   7   9        927.83        971.51        45.14 o
 -14   8   9         15.91         13.34        10.26 o
 -12   8   9        873.99        759.15        31.80 o
 -10   8   9        131.56        154.36        16.70 o
  -8   8   9          5.20         19.70        10.26 o
  -6   8   9        550.34        536.79        22.16 o
 -24   0  10         64.38        109.72        16.31 o
 -22   0  10       2017.06       2033.42        52.94 o
 -20   0  10        576.25        603.21        33.85 o
 -18   0  10        965.80        859.28        37.90 o
 -16   0  10       1270.80       1317.24        84.12 o
 -10   0  10       1897.96       1806.90       123.62 o
  -8   0  10       4428.80       4173.76       118.01 o
  -6   0  10       3213.99       3159.20        70.88 o
  -4   0  10       5069.04       4750.62       115.88 o
  -2   0  10       2446.12       2474.64        77.13 o
   0   0  10       2383.18       2325.23        54.62 o
   2   0  10       3919.00       3707.09        89.22 o
   4   0  10        186.77        180.90        20.87 o
   6   0  10         22.46         50.06        13.34 o
 -23   1  10         35.62         15.92         6.88 o
 -21   1  10        162.14        146.64        18.97 o
 -19   1  10        963.46        943.63        24.18 o
 -17   1  10       6783.92       6242.66        95.96 o
 -15   1  10         60.64         60.53        29.75 o
 -13   1  10       3161.83       3140.23       154.91 o
 -11   1  10       3818.73       3852.46       156.93 o
  -9   1  10       5466.66       5177.21       109.21 o
  -7   1  10        831.64        754.71        26.07 o
  -5   1  10        650.64        591.12        18.49 o
  -3   1  10       4823.31       4751.78        94.96 o
  -1   1  10         33.42         36.47        12.06 o
   1   1  10       3543.34       3347.40        51.94 o
   3   1  10       2272.64       2218.94        46.23 o
   5   1  10       1152.76       1197.75        40.01 o
 -22   2  10        867.44        849.12        20.88 o
 -20   2  10       1353.29       1337.98        28.57 o
 -18   2  10       2633.38       2435.88        44.45 o
 -16   2  10       3239.24       3030.43        57.55 o
 -14   2  10        298.50        246.21        46.16 o
 -12   2  10        903.65        956.11        47.81 o
  -8   2  10       4609.74       4333.34        80.88 o
  -6   2  10       2002.56       1816.35        38.13 o
  -4   2  10       1761.57       1690.67        45.57 o
  -2   2  10        135.56        124.40        12.52 o
   0   2  10       4274.28       4189.42        58.37 o
   2   2  10       2047.57       2049.02        39.10 o
   4   2  10        780.65        825.30        30.29 o
   6   2  10        457.83        460.50        20.66 o
 -23   3  10        564.82        575.03        27.40 o
 -21   3  10        902.47        937.69        22.31 o
 -19   3  10       2610.72       2701.71        48.03 o
 -17   3  10       1661.36       1634.19        38.26 o
 -15   3  10        624.60        575.09        21.35 o
 -13   3  10        150.48        126.28        56.42 o
 -11   3  10          5.46          5.63        19.21 o
  -9   3  10       5655.53       5521.04       131.14 o
  -7   3  10       2571.65       2469.97        49.96 o
  -5   3  10        577.75        569.43        22.58 o
  -3   3  10       1636.81       1620.74        26.75 o
  -1   3  10         36.63         43.85         7.57 o
   1   3  10        771.61        769.85        21.55 o
   3   3  10          2.99         -9.35         9.35 o
   5   3  10        863.49        810.17        27.83 o
 -22   4  10        173.86        193.55        12.05 o
 -20   4  10        152.65        165.29        14.60 o
 -18   4  10        203.30        178.90        18.55 o
 -16   4  10        991.32       1010.41        28.62 o
 -14   4  10        152.16        173.20        16.44 o
 -12   4  10        169.61        170.04        16.93 o
 -10   4  10         46.28         39.20         8.82 o
  -8   4  10       1150.65       1051.74        25.31 o
  -6   4  10        291.24        303.58        15.00 o
  -4   4  10        298.52        274.48        14.88 o
  -2   4  10        673.36        657.18        17.65 o
   0   4  10        806.55        751.79        38.55 o
   2   4  10         34.71         50.31         8.76 o
   4   4  10        154.20        108.88        13.51 o
 -21   5  10          1.22          7.36         6.13 o
 -19   5  10          1.34         -0.95         8.15 o
 -17   5  10         32.08          9.30        12.11 o
 -15   5  10         53.18         49.79         9.33 o
 -13   5  10       1015.27       1038.33        24.58 o
 -11   5  10        448.80        453.44        17.98 o
  -9   5  10        281.58        283.23        19.91 o
  -7   5  10        101.87         86.00         9.86 o
  -5   5  10        639.36        665.37        18.93 o
  -3   5  10         29.24         33.05         8.13 o
  -1   5  10         62.79         60.09        10.07 o
   1   5  10        508.73        516.94        18.66 o
   3   5  10          5.21         -7.69         7.69 o
 -18   6  10        740.03        711.41        29.87 o
 -16   6  10         13.02         10.85         8.17 o
 -14   6  10          9.25          8.78         7.22 o
 -12   6  10        170.48        207.11        18.40 o
 -10   6  10        308.07        309.23        16.37 o
  -8   6  10         28.88         20.18         7.02 o
  -6   6  10        364.62        378.50        15.32 o
  -4   6  10       1247.61       1223.08        26.86 o
  -2   6  10          0.76         -1.18         8.43 o
   0   6  10          1.36          3.08         9.43 o
 -17   7  10         43.87         41.04        11.28 o
 -15   7  10        410.52        419.59        24.62 o
 -13   7  10       1322.75       1475.48        63.60 o
 -11   7  10          2.56          5.66         7.80 o
  -9   7  10        159.75        165.93        18.23 o
  -7   7  10         11.79         -6.73        11.28 o
  -5   7  10       1212.56       1231.91        35.99 o
  -3   7  10        112.86        107.72        27.70 o
  -1   7  10         61.88         17.44        12.31 o
 -12   8  10        482.00        580.65        25.65 o
 -10   8  10        957.32        945.87        35.91 o
  -8   8  10        308.13        315.97        20.52 o
  -6   8  10        388.75        401.12        21.54 o
 -23   1  11        348.38        295.99        16.16 o
 -21   1  11        159.65        121.80        16.75 o
 -19   1  11        299.40        343.79        29.95 o
 -17   1  11         25.83         11.64        24.62 o
 -11   1  11          9.09         13.34        27.70 o
  -9   1  11         33.22         38.57         7.74 o
  -7   1  11         16.16         26.66        10.35 o
  -5   1  11        248.58        254.78        13.69 o
  -3   1  11        608.15        556.43        17.03 o
  -1   1  11       1319.15       1224.97        24.40 o
   1   1  11        415.49        379.07        29.02 o
   3   1  11          3.69         -2.03         8.12 o
 -22   2  11        122.26        101.79        20.88 o
 -20   2  11        347.03        389.62        17.15 o
 -18   2  11         74.79         86.56        10.00 o
 -16   2  11       5441.73       5242.08       111.43 o
 -14   2  11       2975.47       2751.80        63.43 o
 -12   2  11        867.15        727.35        35.30 o
 -10   2  11        924.03        901.20        32.51 o
  -8   2  11        253.60        234.78        18.53 o
  -6   2  11        170.99        135.66        17.16 o
  -4   2  11        217.38        219.73        13.91 o
  -2   2  11       8044.27       7487.54       106.52 o
   0   2  11       3307.39       3300.12        57.96 o
   2   2  11        967.06       1049.73        26.56 o
   4   2  11        878.33        762.77        25.88 o
 -23   3  11        268.28        255.29        12.05 o
 -21   3  11       1128.72       1196.37        25.11 o
 -19   3  11        760.77        812.40        25.43 o
 -17   3  11         24.82         14.19         9.19 o
 -15   3  11       3516.81       3498.55       112.26 o
 -13   3  11       2446.05       2326.41        55.11 o
 -11   3  11        175.21        186.82        23.10 o
  -9   3  11          2.00         10.48         7.53 o
  -7   3  11       1203.92       1124.64        23.25 o
  -5   3  11       1580.20       1550.86        28.64 o
  -3   3  11        138.61        131.35        11.55 o
  -1   3  11        291.43        267.46        14.51 o
   1   3  11        726.83        735.06        19.78 o
   3   3  11       1026.92       1121.29        43.09 o
 -22   4  11        809.12        784.46        17.56 o
 -20   4  11       2214.35       2396.33        49.13 o
 -18   4  11         78.64         45.66         9.36 o
 -16   4  11        900.89        899.45        26.85 o
 -14   4  11        804.26        777.02        30.82 o
 -12   4  11         25.98          8.48         8.43 o
 -10   4  11       1020.97        994.74        33.79 o
  -8   4  11       2262.22       2290.49        37.16 o
  -6   4  11       5072.10       5024.30        73.24 o
  -4   4  11       1195.91       1293.54        26.64 o
  -2   4  11        130.03        150.84        14.67 o
   0   4  11          2.22         12.10         7.37 o
   2   4  11         25.12          2.33         8.03 o
 -19   5  11        793.52        868.41        24.28 o
 -17   5  11       1870.87       1968.50        42.82 o
 -15   5  11       2028.55       2117.14        45.36 o
 -13   5  11       2402.13       2597.01        53.22 o
 -11   5  11       2077.02       2157.71        40.69 o
  -9   5  11       2097.22       2299.47        43.21 o
  -7   5  11       7361.67       7420.85       111.70 o
  -5   5  11       2453.15       2513.45        42.01 o
  -3   5  11       1793.02       2050.27        39.66 o
  -1   5  11        322.84        368.69        17.73 o
   1   5  11        233.89        180.17        18.47 o
 -18   6  11        684.83        829.35        21.90 o
 -16   6  11       1051.06       1175.84        24.16 o
 -14   6  11       1515.00       1724.33        37.42 o
 -12   6  11       1213.88       1423.63        33.04 o
 -10   6  11       2972.29       3092.68        54.11 o
  -8   6  11        109.92        130.53        15.84 o
  -6   6  11        591.96        680.31        17.51 o
  -4   6  11       1206.18       1229.55        26.03 o
 -15   7  11         49.78         32.69         9.23 o
 -13   7  11        470.48        570.54        26.16 o
 -11   7  11        479.21        540.38        18.24 o
  -9   7  11         57.22         62.68        20.52 o
  -7   7  11        448.63        469.86        25.65 o
  -5   7  11         62.13         85.15        19.49 o
 -24   0  12       1089.59       1166.43        45.14 o
 -22   0  12        861.84       1000.24        45.14 o
 -20   0  12        970.53       1064.87        49.24 o
 -10   0  12        836.44        745.82        45.14 o
  -8   0  12        678.21        619.98        34.01 o
  -6   0  12        545.74        569.02        38.85 o
  -4   0  12        601.14        621.61        24.49 o
  -2   0  12        305.16        302.38        21.90 o
   0   0  12        989.80        930.38        31.25 o
   2   0  12        173.88        218.51        20.52 o
 -23   1  12       1552.62       1654.40        34.74 o
 -21   1  12       1365.31       1406.50        32.77 o
 -19   1  12        191.18        217.49        32.83 o
 -13   1  12       4820.99       4408.23       194.92 o
 -11   1  12       4759.17       4276.91       188.76 o
  -9   1  12       3204.46       2973.35        81.97 o
  -7   1  12       4310.58       4128.95        77.04 o
  -5   1  12        683.96        676.54        16.84 o
  -3   1  12       3548.38       3627.06        57.04 o
  -1   1  12       2050.88       2014.15        34.29 o
   1   1  12       1269.50       1329.31        34.82 o
 -22   2  12        872.24        926.06        20.90 o
 -20   2  12       3275.86       3325.91        65.88 o
 -18   2  12       1014.76       1039.78        35.90 o
 -16   2  12       1372.62       1394.08        42.39 o
 -14   2  12       1061.68       1054.22        40.52 o
 -12   2  12       4333.34       4111.25       113.13 o
 -10   2  12       1142.05       1155.48        30.95 o
  -8   2  12       1259.00       1197.10        26.14 o
  -6   2  12        566.33        530.29        18.60 o
  -4   2  12       2903.53       2927.07        47.67 o
  -2   2  12       1263.80       1250.38        27.04 o
   0   2  12       1228.12       1282.08        26.44 o
 -21   3  12       1264.96       1358.02        31.38 o
 -19   3  12       1011.94       1089.68        28.42 o
 -17   3  12       1364.31       1530.50        44.57 o
 -15   3  12        108.74         63.28        11.09 o
 -13   3  12         78.28         37.63        11.23 o
 -11   3  12         11.85         -2.94         7.48 o
  -9   3  12         38.35         32.15         8.72 o
  -7   3  12        321.16        336.86        15.37 o
  -5   3  12        414.13        421.30        18.62 o
  -3   3  12       2772.44       2682.75        43.67 o
  -1   3  12        420.74        404.27        15.30 o
   1   3  12          1.80         -0.26         7.10 o
 -20   4  12        445.31        480.54        18.75 o
 -18   4  12         63.60         91.62        17.82 o
 -16   4  12        629.00        659.64        28.65 o
 -14   4  12          2.25        -11.43        12.31 o
 -12   4  12        122.54        104.25        11.03 o
 -10   4  12        195.52        188.69        16.51 o
  -8   4  12          5.12         -8.70         8.70 o
  -6   4  12          0.24         -2.67         9.99 o
  -4   4  12       1387.49       1465.11        31.20 o
  -2   4  12        516.22        480.01        15.40 o
   0   4  12         33.19         14.98         7.70 o
 -19   5  12        192.04        244.21        15.00 o
 -17   5  12        121.93        199.33        16.50 o
 -15   5  12         89.28         55.74        10.81 o
 -13   5  12        350.46        369.07        19.31 o
 -11   5  12          0.80         -0.91         7.15 o
  -9   5  12        623.28        604.03        19.61 o
  -7   5  12        931.79       1003.09        21.88 o
  -5   5  12         56.84         39.11        11.55 o
  -3   5  12         32.87         32.83        12.31 o
 -18   6  12        681.01        776.02        25.02 o
 -16   6  12        472.65        597.59        18.47 o
 -14   6  12          0.70         -7.29         7.29 o
 -12   6  12         12.41         21.95         7.65 o
 -10   6  12         53.26         39.27        15.25 o
  -8   6  12        182.63        212.20        13.64 o
  -6   6  12        262.35        312.93        28.21 o
  -4   6  12          0.54          9.23        10.26 o
 -13   7  12        165.17        170.83        13.80 o
 -11   7  12         91.61         69.01        14.88 o
  -9   7  12        113.64        150.81        17.44 o
 -23   1  13         27.26         37.96        13.34 o
 -11   1  13        297.93        296.63        60.53 o
  -9   1  13          0.77         -8.06         8.65 o
  -7   1  13        226.28        222.17        17.79 o
  -5   1  13       1067.35       1057.79        24.37 o
  -3   1  13        609.29        636.14        18.22 o
  -1   1  13        213.14        248.74        14.61 o
 -22   2  13        476.01        497.76        17.16 o
 -20   2  13          7.70         -3.99         9.61 o
 -18   2  13       2975.58       3082.91        76.51 o
 -16   2  13       1779.45       1837.36        71.81 o
 -14   2  13        227.75        287.25        32.83 o
 -12   2  13        432.49        459.01        31.26 o
 -10   2  13       1780.76       1698.69        57.50 o
  -8   2  13        611.18        587.77        21.90 o
  -6   2  13        111.65        117.20        13.03 o
  -4   2  13       1201.14       1230.07        23.82 o
  -2   2  13        691.56        704.93        20.78 o
 -21   3  13        181.95        187.16        14.40 o
 -19   3  13       1184.15       1189.39        35.90 o
 -17   3  13       1017.37       1112.90        65.66 o
 -15   3  13        104.41        116.92        46.68 o
 -13   3  13        134.86        155.24        22.84 o
 -11   3  13        958.43       1039.49        25.47 o
  -9   3  13        377.42        372.66        17.53 o
  -7   3  13         37.02         35.40         8.00 o
  -5   3  13       1593.68       1601.74        32.65 o
  -3   3  13        100.79         79.79        14.56 o
 -20   4  13        598.36        625.97        24.38 o
 -18   4  13       1708.28       1887.27        50.04 o
 -16   4  13        862.24        896.24        31.92 o
 -14   4  13        300.65        346.10        23.91 o
 -12   4  13         68.41         29.48         7.53 o
 -10   4  13       2159.16       2220.05        41.43 o
  -8   4  13       2270.16       2378.10        39.50 o
  -6   4  13       1063.75       1109.39        25.13 o
  -4   4  13       1417.44       1521.89        40.60 o
 -19   5  13        780.90        826.70        26.67 o
 -17   5  13       2097.17       2325.32        58.74 o
 -15   5  13        244.58        262.11        21.39 o
 -13   5  13       1884.68       2050.78        42.72 o
 -11   5  13       2250.75       2436.67        43.89 o
  -9   5  13       2142.68       2393.42        43.11 o
  -7   5  13       1501.15       1614.83        35.42 o
  -5   5  13        361.68        371.76        17.84 o
 -16   6  13         65.74         67.58        23.60 o
 -14   6  13       1461.68       1591.75        33.27 o
 -12   6  13        470.66        525.82        17.19 o
 -10   6  13       1694.40       1788.94        37.02 o
  -8   6  13        372.89        507.54        47.19 o
 -10   0  14        383.31        389.84        35.91 o
  -8   0  14        546.83        634.10        25.99 o
  -6   0  14       2774.36       2866.28        71.11 o
  -4   0  14       2813.76       2930.95        94.38 o
 -11   1  14        611.25        602.19        42.06 o
  -9   1  14        277.98        282.68        24.07 o
  -7   1  14       4014.57       3985.20        80.80 o
  -5   1  14        109.86        131.41        12.01 o
  -3   1  14        669.06        668.14        42.57 o
 -22   2  14          8.25        -10.26        10.26 o
 -18   2  14        448.86        454.47        31.80 o
 -16   2  14        338.60        333.41        32.83 o
 -14   2  14        245.57        218.51        32.83 o
 -12   2  14       1218.96       1139.76        53.35 o
 -10   2  14        220.25        231.21        15.64 o
  -8   2  14        405.60        405.38        18.95 o
  -6   2  14        246.81        243.04        14.34 o
  -4   2  14       1221.13       1200.43        35.27 o
 -21   3  14       1375.05       1343.39        35.90 o
 -19   3  14        280.44        257.60        18.86 o
 -17   3  14        655.16        707.96        26.81 o
 -15   3  14        247.32        233.85        24.11 o
 -13   3  14         56.01         49.24        16.41 o
 -11   3  14        164.72        144.59        16.85 o
  -9   3  14         72.44         34.65         7.53 o
  -7   3  14       1432.63       1525.86        34.35 o
  -5   3  14        833.63        822.76        33.85 o
 -18   4  14        771.91        921.64        28.65 o
 -16   4  14        613.71        617.48        25.02 o
 -14   4  14          7.50          6.57         9.77 o
 -12   4  14         36.01         36.33         7.02 o
 -10   4  14          3.22          3.95         7.40 o
  -8   4  14        656.06        706.20        25.14 o
  -6   4  14        122.46        166.82        15.36 o
 -15   5  14        199.81        224.40        17.76 o
 -13   5  14        105.29        103.93        13.95 o
 -11   5  14         37.30         17.19         6.85 o
  -9   5  14        123.39        179.30        23.60 o
 -11   1  15        270.24        327.26        32.83 o
  -9   1  15        571.21        533.23        19.53 o
  -7   1  15         74.05         61.55        12.31 o
 -10   2  15         33.21         35.91        13.34 o
  -8   2  15        271.52        251.34        21.54 o
 -17   3  15        710.34        787.88        38.98 o
 -15   3  15        586.59        621.69        35.91 o
 -13   3  15       1974.39       2087.68        76.94 o
 -11   3  15       1363.88       1361.23        36.80 o
  -9   3  15        183.59        186.32        16.13 o
 -16   4  15        500.43        520.76        23.60 o
 -14   4  15        853.39        869.80        27.54 o
 -12   4  15        216.58        275.14        16.02 o
                                                
